# Supplementary material for: Integrating genetic maps in bambara groundnut [Vigna subterranea (L) Verdc.] and their syntenic relationships among closely related legumes
Source: BMC Genomics. 2017 Feb 20;18:192. doi: 10.1186/s12864-016-3393-8 (PMC5319112; doi:10.1186/s12864-016-3393-8)
Supplement: Additional file 2: Figure S2a — and S2b. The syntenic relationship between linkage groups of TD population through (a) pre-selected common markers or (b) pre-selected common markers and 26% population-specific markers mappable to common bean genome (each line indicates one syntenic location data). The additional homologue information from the population-specific markers could help in further refining the target area underlying QTL. (ZIP 968kb) [file 12864_2016_3393_MOESM2_ESM.zip]

Archive with 14 entries (13 files):
- 12864_2016_3393_MOESM2_ESM/Fig 4a.png
- 12864_2016_3393_MOESM2_ESM/Fig 4b.png
- 12864_2016_3393_MOESM2_ESM/Fig 4c/
- 12864_2016_3393_MOESM2_ESM/Fig 4c/LG1.tif
- 12864_2016_3393_MOESM2_ESM/Fig 4c/LG10.tif
- 12864_2016_3393_MOESM2_ESM/Fig 4c/LG11.tif
- 12864_2016_3393_MOESM2_ESM/Fig 4c/LG2.tif
- 12864_2016_3393_MOESM2_ESM/Fig 4c/LG3.tif
- 12864_2016_3393_MOESM2_ESM/Fig 4c/LG4.tif
- 12864_2016_3393_MOESM2_ESM/Fig 4c/LG5.tif
- 12864_2016_3393_MOESM2_ESM/Fig 4c/LG6.tif
- 12864_2016_3393_MOESM2_ESM/Fig 4c/LG7.tif
- 12864_2016_3393_MOESM2_ESM/Fig 4c/LG8.tif
- 12864_2016_3393_MOESM2_ESM/Fig 4c/LG9.tif
