# Supplementary material for: Integrating genetic maps in bambara groundnut [Vigna subterranea (L) Verdc.] and their syntenic relationships among closely related legumes
Source: BMC Genomics. 2017 Feb 20;18:192. doi: 10.1186/s12864-016-3393-8 (PMC5319112; doi:10.1186/s12864-016-3393-8)
Supplement: Additional file 3: Table S1. — Sequences of DArTseq markers in each linkage groups and their SNP positions. (XLSX 45kb) [file 12864_2016_3393_MOESM3_ESM.xlsx]

## Sheet: IA map
IA-LG	Position (cM)	SNP marker name	SNP	Sequence 5' -> 3'
1	0	SNP100003699|F|0-42	42:T>C	TGCAGTTGCTGCGATTTGTTCCGATTTTGATCCTACTTCAAATGCGGAGCCATCACTTTTACAGATC
1	7.599	s4181753	40:A>T	TGCAGGTAAACAAAGATCTGATGGAAATTGCTGGTTCAAAAGCATTTTTCATGCATTGCTTACCAGCGG
1	11.852	SNP100009100|F|0-35	35:C>T	TGCAGTTCAGGTTCTCCATCTTCTTCTTTCTTACGCCCTTACTTTGATCCAATTCTGCTCTCGTTAC
1	16.768	s4181561	39:A>G	TGCAGTATCTTTGGTGCAAGAGGGTTATTAGTCACTCATAAGGGGTTTCCTTACTAAATGGGCAAAAAT
1	21.966	s4181835	27:G>T	TGCAGCACCGGCCACGAAATTTGCAGTGGCACCTGGCAAAAGATTATTTTCACTAGAGTTTCCACCCCT
1	29.706	SNP100019234|F|0-6	6:A>G	TGCAGAAAGCTTTGCAATTTCATCATCACGTTCTGAGCGGAGCCATTCAAGCTGACTCTCAACTTCA
1	32.201	s4181851	58:T>G	TGCAGCTGCTAGTCAGCCCCTTCCAGACGACGATGATGATGCATTTGAGTAGGAATTGTGCGTGCGTCT
1	43.871	s4182089	68:T>G	TGCAGCCATTACAGGATTTCTTGACCAGTTAGTGAATATGAGTCTCCTCAGTCCAGAATTTGTACTCTT
1	56.306	s4182834	67:T>A	TGCAGGCCAATCCTCCAGTGGGTAAAGATCAACCCCCTGATCTAGCTGCTCTAGTTCCATCCGGTTCTG
1	70.105	s4181552	32:T>G	TGCAGCTTCCAATGTGGAAAATCCTGCAATTGTTGCAGCTTCCAATTATAATTGGTTCTTCACTCTGTT
1	77.227	s4184112	11:T>G	TGCAGCTGTATTTGAAAAATTGATGGCAATTGGTACTCATTGATTCTAAAACCTATGAGGCGTGCTTTT
1	78.905	SNP100007019|F|0-25	25:T>G	TGCAGACCAGTACGTCAACCATGCTTACAAAACACACATTACCCTTGTTGAAGCTTTCAGAAACATG
1	79.775	SNP100021347|F|0-38	38:A>T	TGCAGTGTATGTTATCCACTAATGCTTTTTTTGTTTCAACAGGTATGTTGATCACAGTTCCTCATTC
1	82.019	s4183913	46:C>T	TGCAGAGAACCTCACAACCCAATCATAAAAGTTGGAGCAGAAAACACATAGTGCAGACCCACTTTTACA
1	86.528	s4183101	15:C>T	TGCAGAAAACAAAGACAGCCCAATTGAAAATATTCTTTAGGTTTTACAGATCGGAAGAGCGGTTCAGCA
1	94.888	s4182132	11:C>T	TGCAGTGGAGACTCATGTTGACAGGAGAGGTAAAGATACAATGCTATATAGTATAATGTACAATGAAAA
1	96.96	SNP100010543|F|0-12	12:C>A	TGC AGA GAT AAA CATACAATATGGACAGCCAAGACAAACAGAGCATAGACTTGTAATGTTGCAGCAT
1	99.955	s4182744	40:G>A	TGCAGTTTGTTGGGCTTTCTTGTATTCAGTAAATGCCAGAGCTTTTCTTACTTCTTCTCTACTATGCCA
1	105.162	s4181488	13:A>G	TGCAGGAGAAGTTACTATGCCTTACAACACCACGGGCATGTTCCGAGCATGTGCCACAGAAGATGGATA
1	109.152	s4183824	6:G>A	TGCAGTGGTGATAACTAGATTTGGTACATAAGCTAAATTTAGAGGAATTTTTCTTGAACTCTATGAGAA
1	120.071	s4183841	29:A>G	TGCAGTATAATAACTGAAATAAGTCCGCTATTATCAATGGCAGATGGCGGAATATGGTGGAGGAAAAAA
1	128.178	s4184049	38:G>C	TGCAGCTACATCACTACTAACTGCAACTCATACTAACAGAAAAAAAGTCAAAATACTCTCTCATTGCAC
1	143.337	s4182779	28:A>T	TGCAGTAGTGGTGACAGTAAAAAGCAACACAATACTGAGGGATAAGTTACGTGTAAGACAGTCCCCAAT
1	155.651	SNP100026206|F|0-22	22:A>G	TGCAGAAAGCATACATGAATGGACCAGTGCCTCAGAAAGAACCTGCCCCTGGTCTTGCATACTTTCA
1	157.446	s4183411	30:T>C	TGCAGCACATATATTACAATTTAGTCCTTCTCAACAGGCATACCCTGATACAACATCACCGAAACTACA
2	0	s4184075	38:G>T	TGCAGCCAACAAGAGCCCAATTTTCCACTTCAAAAACTGTATCATTCAGAATATTATTCCATTACAGAT
2	17.226	SNP100022816|F|0-48	48:T>C	TGCAGGTGTTCCACCTTGGGAATTGTTCACAAGATGTACATACTCAATTAGTAAGCAAGGAAAACTT
2	21.921	s4181732	21:T>C	TGCAGCCAGAGCCAATGAGTTTTCCATAGCTTCCCTTGAAGTTTTTGCTGGATTACAGATCGGAAGAGC
2	26.983	SNP100005033|F|0-50	50:T>C	TGCAGCTACCATTAGAATAATCAAGGTCAAATCCTTGCAAGCATCCCACATAAACATCTAAGCCAAC
2	38.627	SNP100025953|F|0-27	27:A>G	TGCAGGATCTTCTAGCGGTGCGAAGAAAGCATTTACTGGAATGTGAGCTTTGATTTCCAGTTTTAGG
2	45.804	SNP100027611|F|0-18	18:T>A	TGC AGC TGA ACTATTCAATTTATCAGTATCTGTGTGTATAGGCGTCTTATCCTTACAGATCGGAAGA
2	49.696	s4176269	33:T>C	TGCAGAAATGTATCTATTCTCCTGTTCCAGGCATTAGGTGCTTGTTTCAAGCCATATAGAGCCTTCTTT
2	54.249	s4182663	28:A>G	TGCAGCTTCTCAATTTGCCCAACCACGTATCTATCAATACAATCATTACAGATCGGAAGAGCGGTTCAG
2	60.381	s4182018	55:C>T	TGCAGGAAATTCAGGACCTTTTCCTGAATCTGTATCCAACGTTGGACCATGGATGCTCACAGTTGCTGC
2	63.804	SNP100017455|F|0-51	51:G>C	TGCAGATTCATGATAAATAGACAGAAAGAAAAACTCTTTTGAGAGAGTTTTGCTTTGTTGCATTCTT
2	64.593	s4182960	36:G>A	TGCAGGTAGTGTGTCCTATGGCTATCTCAATGTTCTGGTGAATATGTTCATCTGTAATTATTTACAGAT
2	67.518	SNP100020231|F|0-15	15:A>G	TGCAGATCGACCTCCAGAGCTTTTGGATTGTGGGGCAAACCAAGCAATTGATCAGGTTACAGATCGG
2	72.842	s4183708	7:G>A	TGCAGAAGATAAGCCCAGTAGGTGAAAACAGGATCAATACAATTTCTCATGGTTTTACAGATCGGAAGA
2	78.937	s4183145	25:A>G	TGCAGTTAGAGGTGAAGAGGCTGGAAGAGGAGAAAGCGAAAGAGAATGACGGTAAAGACGACGAGAAAC
2	96.895	s4181097	40:T>C	TGCAGCATATTGAAGTCTAGTTTGGAAAATGTTAGAAGAATTTCGCAGTGAGAAGGATTTTCTTCATAG
2	101.648	SNP100027838|F|0-30	30:A>G	TGCAGAAGGAGGAAGAGGAGCACCGCCACCAATTGAAAAATGAAGCAGATGAGGTTGAAAGCCAATG
2	104.129	s4183398	27:T>G	TGCAGGTATGATTCACCTTTTAGGATTTGGGGTGTGAAAATCTATGTCGCTATTATGTCCCGTTTGTCT
2	108.315	SNP100028105|F|0-42	42:A>G	TGCAGGAGAACTCAGATATCCCTCTTACACACAAAATCTGGGATGGAAATTTCCTGGTATTGGAGAA
2	114.654	s4182808	43:T>C	TGCAGAGTGAGGTGGGCTTTTGAGAACCTAGTTTACATTCAAATATCTAACACCTTTTCTCTCACACTC
2	120.964	s4182251	11:A>G	TGCAGCCCCTCATATGTCTGAAATGTCATAATTATTCTTCTGAATTTTTACAGATCGGAAGAGCGGTTC
2	133.366	s4181460	24:T>C	TGCAGTTGCGTACACCGTGTACACTAAACCAAAAGTCATCACAATCTCAAACACCAGAGCGTTCCCTAC
2	137.191	SNP100030535|F|0-65	65:C>T	TGCAGAAAAACCAACAGCACAACATGCTGAGTTCCACACCTTGTTCTTCCATAGGCCAAGTCTTGCA
2	150.261	s4182574	21:C>G	TGCAGAGTTAGGTGGAATTTTCTAGTCCAACTTTGTTCTCTTAGGGCTGTACGTTAGCCCATCCAATCA
2	158.716	s4183545	22:A>T	TGCAGCACGCCTTGCAGCCTTTACTATTGAGATTACTTTCGCATATTTGGTGCCAAATCTCAAACATGT
3	0	s4181992	62:C>G	TGCAGAATAAGAAAGCAGACTCTATCACGTGCCATCAGGACCATGTATACTATTCTAAATCACTGTCTC
3	7.034	SNP100025736|F|0-56	56:A>C	TGCAGCGACTCCCATCCCACTACCACCATCTGATGTAGCTGCCATTGTGTCATTGGATGCATAATCT
3	16.598	s4184042	42:C>T	TGCAGTCAAATGCTCTACCACTGAGCTATGGACCCATTTGGACGTGTAAAGTCACATTTTTACAGATCG
3	25.105	s4183295	27:G>C	TGCAGGTATTAGCTTTGAGTTCAAGTAGATCCTGTTTCAATTACAGATCGGAAGAGCGGTTCAGCAGGA
3	34.534	SNP100016934|F|0-37	37:T>C	TGCAGATTTTCTTCAATCCTGAGATATATGGCAGTGATTTCTCGACCCCTTTGCCAGTTGTAATAGA
3	46.411	s4183216	36:G>A	TGCAGCCAGATACACAAGCACGAAAACATTCCTGTAGGAAAGAATTACAGATCGGAAGAGCGGTTCAGC
3	56.482	s4182722	46:C>G	TGCAGGACTTGTGGACTTTGCCGTTGGTATGTTTATGTTGTTACCCCTAATAAGTTTGCCGTTGGTACT
3	66.336	s4181866	46:T>A	TGCAGTATCAATGAAATTAGCATGAGAAGAAGAGATTGAAACTGTTTTATAAGAAAAGGAATGGGATTA
3	101.072	s4182643	22:T>C	TGCAGAGGTTGCATGAAGAAAATGAGAAATTGTTTGATAGATTACAGATCGGAAGAGCGGTTCAGCAGG
3	113.517	s4182250	27:C>A	TGCAGTTACCAAAGCTTACTTTTCAAACTTTGACAATTACAGATCGGAAGAGCGGTTCAGCAGGAATGC
3	120.085	s4181424	31:C>T	TGCAGAGGTAGAGGATGCACGTATAGCAGGGCAATAGCATTCTCACAGTCATTAGTAGTAGTCATATCC
3	125.473	s4182223	39:A>T	TGCAGACGAGAAGGTTTTCTCCTTTGTCAAAATGGAAGAAGTTGGCAAACTGGCTTCATTACAGATCGG
3	128.292	SNP100030103|F|0-44	44:C>G	TGCAGTAGCTACCAAGCATCAATGCTACAGACAAGCCGAGCATGCTCCCCATGCACGTGCTTATTAT
3	135.946	s4181820	18:T>C	TGCAGAAATCATCATCATTCCAGTAAACAAAAATTAGTATTTCCTTGTATCGACCAGAGAAATGAAAAG
3	139.57	SNP100029559|F|0-54	54:C>G	TGCAGAGAGGTTTGGGACGGTGAAGGAATGAATGGAGCAGACGCAGAAACCCTACTTGTCATTCCGC
3	142.096	s4182508	39:G>C	TGCAGTGGATTTGATTTGACAAATTTGGATCTTGACTAGGTTACATTTATGGATAGCTTTGTTTACAGA
3	142.524	SNP100007544|F|0-29	29:T>C	TGCAGAAGAAAGGAAATGGGAATTTTTCATACATTACAGACATCAATATATAGTTTATGAGATTACA
3	148.994	s4176064	49:T>G	TGCAGCTCTGGAATTTTCCTGGAAATCAATCAATCCCTGCGCGTATGCCTAAATCTAGTTACAGATCGG
4	0	s4183897	47:A>G	TGCAGTAAATGGTGGTGATCACGATGGTTACTGGAAATATGGGCCCCAAAGTTCTCAGATACAACAAAC
4	2.951	SNP100023972|F|0-14	14:C>G	TGCAGTGTCACCAACCAGAGGGCACTGTCGCATACGGAGTTCAAAGAAGGGAATCCTACTTTTTGCA
4	5.485	SNP100010004|F|0-17	17:A>G	TGCAGGTTGCTTGCAACAACAGTCATAGTGTTCGACTTTGCACCAAACACAGAACCTGGATATAATA
4	8.291	s4183646	5:G>A	TGCAGGGATAACCAATAACAACAGCGCTACAATGGTGAAAATAGGTAGAACTCTACAAACAAATTTACA
4	11.983	s4182150	9:A>G	TGCAGAACAAGTATGATGAAGAAGCCATTGCGGATTTTGAATCACTGCACAAGCAGCCAGCCCTTACAG
4	19.221	s4181443	6:G>A	TGCAGAGCTCCAAAAGAGCACGGTAATTGATAACAGTGTCACCTTGATGGTTGTATCCATTGGTATCTT
4	24.721	s4183222	33:C>T	TGCAGACAACTGTGTTATCAGAGGAATTGAAGGCGACACTGTATTGTCTATTATGCCCAAATGTATTCG
4	46.066	SNP100031274|F|0-35	35:T>G	TGCAGAGAAAGCAGCAGAGCAGCAGTTAGATTTTATACGTGACGAGAAAGTTTTGAACCAGAGCAAT
4	51.067	SNP100034562|F|0-15	15:C>T	TGCAGAAAGGTATCGCAAGACCCATGGGAAGGATCAGCTAAGGGAACGTAGTGGATTTGATAAAGAT
4	51.615	SNP100015038|F|0-30	30:A>G	TGCAGATCCTGAAGAAGCAGTTGCTGCATAAAACATGGGACAAATACAAGTACCAAATGAAGCAGAT
4	53.395	s4183846	29:G>A	TGCAGGTTTTGAAGAAGTACCAATTCATCGGTATAATTACAGATCGGAAGAGCGGTTCAGCAGGAATGC
4	54.623	SNP100010770|F|0-39	39:A>G	TGCAGTGCATGTAAGAATGCTTACTCAGGAGATACGCAAATCACTGGATAGACACACTATTCTGTAT
4	57.209	SNP100035227|F|0-18	18:A>C	TGCAGCACTTGTGGAGGCAAAACTCCAAGCAATATCACAAGGTGTTTCTTCTCATAGGAAGCCTACT
4	67.891	s4182016	47:G>A	TGCAGAAAAGTGGTTGTGTGTTACTGTTCATAAGTATGACCAATCTGGAAAAGCTTCGAATTTGAATGT
4	74.174	SNP100034741|F|0-66	66:T>C	TGCAGGGATGGATTTGACGAGGCATGGAGGGTTTGCTTATGCGTACCATGACGATGAAGATGGTTCT
4	92.126	s4182797	8:T>C	TGCAGGTTTGGATGAAGCCATATCGTTAGTGACTTAGAGTCACAAACACCTGTTACAGATCGGAAGAGC
4	93.06	SNP100034689|F|0-9	9:T>G	TGCAGTTGGTACCATGGTTGTTTTTCAGGTGATTGTCAGAATTGGGATTACAGATCGGAAGAGCGGT
4	107.384	s4181930	21:G>A	TGCAGCCACTGTGAGAAGCCAGGGGATTCCATTGTGCAAAGTTATAGATAACATTACAGACAACCATAA
4	118.155	s4183455	58:T>A	TGCAGAAGCTCCGGTCGCGGATCCGGTTCAGGTCGCGGTGGCTACGAGCTCTACATCCTCAGGTTCGGC
4	124.819	s4183087	19:C>A	TGCAGTGACAACATTTGCACCTGTCTGTGATTACTTTCCTATGAAACACAAACATGACTCTTCGATAGC
4	131.547	s4181474	10:C>T	TGCAGAGTATCGAATTACATCGATTTAGTCCTGAATTGAGATTACAGATCGGAAGAGCGGTTCAGCAGG
4	137.14	SNP100041080|F|0-53	53:C>G	TGCAGATGTCAGAATACTAATGTAGGGTCATGTGATGGTTGCCTTTGTTTATTCAACTTGTGATTCT
4	138.477	SNP100001818|F|0-56	56:G>A	TGCAGACATAGGAAGATGAAGTGTGCATTTCAAATCTTCTCTGCCGTTCCCTATAAGAATTTACAGA
5	0	SNP100026024|F|0-43	43:T>C	TGCAGATTGATAGCAAAACAATTCATCCGAATTCAGCGTGAACTGCATAATTTGATGAATCTAGCTC
5	7.773	SNP100009210|F|0-40	40:T>C	TGCAGATTTTTCCTCTGACTCTACCAACAATGCTTCTTCTTCTCCCTCAGGCTTATCAGCTGTTGCA
5	18.47	s4183735	65:T>A	TGCAGGGACGGTAAACAGAAGTAGAACTTCCTGGGTGGAAACCCGCAAATTGAAGCATGGAAATATTGT
5	31.399	s4180115	15:T>G	TGCAGGAGTTCACACTGTCCAAAGAAAAGGATGATAAGGAGAACATTACAGATCGGAAGAGCGGTTCAG
5	41.984	SNP100019793|F|0-60	60:C>T	TGCAGCCCATTTAGCCAGTTCTATATTTTCATGCACATTGCAGGATCCAATAAATGCTCCCAATGTA
5	43.409	s4179329	31:A>T	TGCAGATCAAAATTTGAAGCTAAGAATTTACAGAAGAAGCAAGCAAACAGATTCATAGTGGAATTCTTA
5	45.015	SNP100034276|F|0-40	40:A>G	TGCAGGAGGAAGCAAGATCAGTTGGTCAGCTTCGTAACCAAAGATTGGCGAATTTGCTTGGTTGTTT
5	69.56	SNP100030767|F|0-54	54:T>C	TGCAGCTTGAGCAACGCGTACAACAGGTCTACCATTTTCTCTTCTACGAACATTTAGATTCTTGCTA
5	74.903	s4183878	34:A>G	TGCAGAATGCCTAATGGAAGAAAAATCAACGTATAAACTGAGATCGGCTGATCCAAGATTGTCTAGAAG
5	75.991	SNP100016672|F|0-39	39:C>T	TGCAGCTATATTGAAAACTACTTCTAAAGCCTGTAATTGCTCCGAATGAGAAGTAGTAGGATCATCT
5	84.577	s4181490	62:G>A	TGCAGACACTCCCCATTTTCAAAATACCCTGAAATCATGGCATTCCACGAAATCCTATCTCTGTTAGAC
5	92.449	s4183609	29:C>A	TGCAGAAAATGAATTGTCTTTCCTTTACTCAACAAAACCTGATCAATTACAGATCGGAAGAGCGGTTCA
5	94.339	SNP100030772|F|0-55	55:T>C	TGCAGCCTCACAGTTTGTCAGTGACAATCTCTTCGCCAATGTCAAGAGTATGATATATGCCCTCTAC
5	95.317	SNP100013608|F|0-46	46:A>T	TGCAGTTCATCTTCAACCAGGACAACGCTGGATGGATCCTTCTAGCATACCTTTTCATGGTTACAGA
5	96.883	s4182157	8:G>A	TGCAGAATGATTTGCGAGCTCATTTTCTATCTGATACTTATTGTTCATCTTGCGAAACTGCCATTTTAC
5	102.231	s4183179	45:A>G	TGCAGAAGCTTTATATTCAACTTCACATGAGGAGTGTGCCACAACACTTTGCTTCTTTGAACACCATTA
5	106.965	SNP100033140|F|0-8	8:A>T	TGCAGATTATGGACTTTTTCTTTTTGCGGTTCGAGTTGTTCTACTTTTCAGCTGCTTTGGATTTTAC
5	118.403	s4182226	19:A>T	TGCAGAATTGCCATGGAAGAGGAATGTTGTTCCAGTGGAGATCATTACAGATCGGAAGAGCGGTTCAGC
5	120.806	SNP100026512|F|0-48	48:C>T	TGCAGTATCTGTATCAAATATTATTTACACAAACATAAGAGGTACTTACGATATTAGGAGCCCCCCA
5	123.734	SNP100008046|F|0-55	55:T>A	TGCAGCAACCTTTTCATAAGTCTGAAAAATAGTAAAAACTTGATCAGGACAGGATTGACCTTTGACA
5	126.343	SNP100010278|F|0-34	34:G>A	TGCAGGAGAGTGAAAGTTCTGCTTCCAGCAATGCGTCTGAAGGAAATCATCAACCTGCCTTTAGTCA
5	127.126	SNP100016880|F|0-59	59:G>A	TGCAGTATTACTTTGACAAGTATAGCATACCACACCTAAACTTGTTCAAATTGAAAATGGCATCACA
5	132.108	s4182377	51:C>T	TGCAGCTCCACAAGACTGAAATAACGTGCCATGTCTGTTTGGTGCAATTTCCTGTAGGAAATCTTCTGA
5	138.172	s4182576	48:G>A	TGCAGAGCTAATTGCCACAGATGGGAACCATTCTGCATTTATCAACAAGTACAATGTGATCAAAATGCT
6	0	s4183738	24:T>C	TGCAGTAATACAGACAGTGAATTGTTGTCACCAAATGGATACAAACCTGTAAATTTGGATTATCAGAAT
6	2.879	SNP100016875|F|0-15	15:C>G	TGCAGCAAACTGAAGCAGTTCAACAATGTCAGGAATTTCTGGTATCAGAAATTGGGAAGTTGAAGCT
6	5.392	s4180010	36:C>T	TGCAGCGGTCAATCAAGAACAGAAGGCAATAATGAGCGTAAAATCGAAACCTTTGAAGCATAATTTACA
6	7.206	SNP100004469|F|0-24	24:T>A	TGCAGATTTCAGGGCTAAGTGAGTTCAATCCACTTGATCTATTCTCTGGATCCAAGGAAAGAATTCA
6	10.144	s4181132	7:G>A	TGCAGCAGCTAATTCTTCCAAAGAAGGAAATCGTCTTATTACAAAATTTTATAGTAATATATGGACGAT
6	19.518	s4183707	5:C>G	TGCAGCAGTGGTGTTATAACATATTGGGAAGTGTGTAGAGAATTCATTGAGAAACCCCAGTAACACTGT
6	27.24	s4181748	54:C>T	TGCAGCACATTTTGGGTTTAGATTAGTTGACAAGTGGCCTGCTGAAACTTCAAGCAATTTGTCTCATAG
6	54.412	s4181585	14:T>C	TGCAGCCTGGTTGATGGTGAGCAGATAATCTGTTGGCAATTTGTGGAGATGAATGGTGGATTGAATCTG
6	62.112	s4183466	50:A>C	TGCAGTGTTGGAGAAGAAATCCAAGAGCAAGCTTCATTTTCTAGAAAAGCAAAACTTACAGATCGGAAG
6	71.409	s4182309	54:G>A	TGCAGGTGTTATTCCTTCTCCTTTTGATTATGCAGATATTGTAACAACCACAACGCATAAGTCACTTCG
6	80.349	s4182317	56:G>C	TGCAGTTGAACTGGGAAAATTCACAAGTGCCGAAAATCTAATAAGTAACAATTGTAGGAAGTTTTACAG
6	95.228	s4181282	25:G>T	TGCAGACAGAAACTTATCAAGCGAAGAAATGCAATGATTTTACAGATCGGAAGAGCGGTTCAGCAGGAA
6	103.032	s4183949	44:A>G	TGCAGAAAACTGATAAGATTGGTGATAAAAAATGGACTGAAGTAACTAAGAAGTTGGAGGGAAGAGATG
6	106.255	s4184205	40:A>G	TGCAGGAAATTGATGAGGCCACGAGGGAGCACAATGAACTAGAGGCTTTAGAGGCCTTGTTGAAAATAT
6	117.636	s4183741	14:G>A	TGCAGACTGCCGCAGTATTCCTTCAACTTTAGTTCCTGCAAATTACAGATCGGAAGAGCGGTTCAGCAG
6	122.107	SNP100030323|F|0-9	9:T>C	TGCAGATGCTGATGCCATATCGCTGAAATGTTGGGATCAGGTAATTTGACAAAACCCAGTTTCATAT
6	132.906	s4181208	35:C>T	TGCAGAAAAATCTCAAATAATGATTTCATCGTTGTCACAAATATGTTTACAGATCGGAAGAGCGGTTCA
6	138.665	s4182556	15:A>G	TGCAGTACAGGAAGTAACGTGATGTAAGTATAATTTCTGGATAGTAAACAAAGTAGACGATTATCAGTG
6	139.3	SNP100023815|F|0-38	38:G>A	TGCAGCATTCGAGCGATCCAACAACATATCCCCCAATAGCTGCAACAACATATTTGATATACTATGA
6	140.115	SNP100019305|F|0-37	37:T>G	TGCAGATTCTCCCACTGAACACAGTGCAGATAGCAAATCATCTTCTCCATCATCTACTCCTGATGGC
7	0	s4180470	65:G>A	TGCAGAATCAGAAACAGAAATCTCTAAAAACGCCAAATTAGGGCACGAAAATGCAATGCAAGCCAGCAT
7	14.462	SNP100023351|F|0-62	62:G>C	TGCAGAAAACCCTCAAGAAGTAATCCATTGCACCTGGAGCAGTACATATTTTTACGAGCTTGGTCAA
7	20.285	s4182274	49:C>G	TGCAGGTTTCTACAATGTTTTGCATATAATCCTGTGTATTGCAGGTTTTCGAGAGGGTTGAAATTTGAA
7	42.637	s4183345	54:T>A	TGCAGGCATATGGCATGTTGAAAAAGGATTTTGCACGGGCAGTGAAGATAGGAATGTGATTAGTGAAAG
7	66.121	s4182299	14:A>G	TGCAGGATTTATCTACAAAAAGTCATAAGGAGGGTTTGAGAGTTAGTTACCCCCTTTTCCCTTCCCTTT
7	72.394	s4181464	6:A>G	TGCAGCAAGCTATGCTAGAGCCTCAAGTTTGGGGGCCAAATCATCTTCTATGGTTGGTACCCTTACCTC
7	83.097	s4183885	16:G>A	TGCAGGAAGGGTACATGGTGCCAAGGACTAAGTGTGAACCACTACCAAGAAACAAGCTTTTACAGATCG
7	92.827	SNP100035761|F|0-63	63:A>G	TGCAGAAGGAGGGAAGCATGACTATGACTGGTATGTTATTCAAATTTGGCATGATCTCAAGTTAGTA
7	95.719	SNP100006714|F|0-54	54:C>A	TGCAGTTTCTTAGACTTCTGATAAATCAAAGGGGAAATATTAGCTAAAATAATCCGTCATTTACAGA
7	99.744	SNP100028249|F|0-66	66:C>T	TGCAGTTCTGAGAAGTGTGACCTAAAGTTTCCCTCGCTTGAAAATTTAGTAGTGAGTGATTGTCTTC
7	102.641	SNP100028126|F|0-49	49:T>C	TGCAGTGTCTCAGCTGCAAAAGTCCTTATCTGGTTGCATATTTTTCTAGTGCTACCCTCTCCTTCTC
7	111.664	SNP100011973|F|0-33	33:C>T	TGCAGTTGAAGAAGTAGCTGATGGAAACAAGGACAATCCTGCTAATGACACTGAAGAGAAAGAGCCT
7	127.782	SNP100018322|F|0-38	38:C>A	TGCAGACCATGAAAATAAGGTAGTTTCCCTGGTCTTGACAATTTGGGCTTATAATCTTTATCATTGA
7	128.409	SNP100014605|F|0-41	41:T>G	TGCAGTGAAATATAATTTCGAGTCAGCGATGATAAAAAATGTTGCCACCAATATAACAACTTCAAAA
7	130.966	s4184074	59:G>A	TGCAGAGTCTGCAAAAGCACATGCGGAATCTGAGCTTTCGAATGCAAAAAAGACAGTGAGACATCTTTC
8	0	SNP100010545|F|0-56	56:C>T	TGCAGAATAAGATCACCAGATTGCTATTTTATGCAAGCATCATAAGACTAAGTTCACGACAAACCTG
8	1.35	s4183754	14:A>G	TGCAGTAAAATGATAAAGCTAGATTTTACTCGTATAGGATTACAGATCGGAAGAGCGGTTCAGCAGGAA
8	7.988	s4182534	10:A>G	TGCAGTGTGAATGTGACTAAAGTTCGTGTTTTACATTACAGATCGGAAGAGCGGTTCAGCAGGAATGCC
8	26.299	s4183680	27:T>A	TGCAGAAGGACACACCAGAATCTGAGGTGTAGTAGTATTCCCAGTTGATAGAGCCAAAGTTGATGGGAT
8	38.315	s4183611	35:C>T	TGCAGAATATTTTTATTTGGAGAGCCCCTAAAGCTCGAAGATGGTGGACAATCTCAAAGAACCTTTGTT
8	52.29	SNP100018941|F|0-66	66:A>T	TGCAGCATTGTTCCATCTTCCCAAGGAAGCATAGAAATTTGACAGCATAATGAATGATCCAGAATCA
8	53.468	SNP100013117|F|0-36	36:C>T	TGCAGCTACACCAGATCTCATGGACATTGCAGTCCCCATGGCCCGCAAGAAATGAAAATGCATCCAA
8	58.673	s4182087	5:T>C	TGCAGTCTTACAGATCAAAGTTTTCTGATTTCCTCTGCTTCCACAATTACAGATCGGAAGAGCGGTTCA
8	79.125	SNP100022220|F|0-59	59:T>C	TGCAGTCAACAATCACCAGACAAGTGATAAGGCAAATTTCACTTCAAATTTGCTAAATCTTCATAAT
8	84.708	s4182734	43:T>C	TGCAGTTTATATTCATTTATCCTGGTTGGGAAGGCTCTGTCACTGATTCACGAGTGTTACAGATCGGAA
8	94.852	s4182362	50:C>T	TGCAGCATTGGAAATTATATCATAGATTATCCAAGGATGAATTCCAATTTCGGCACCAAGAGAGAGAGC
8	97.142	SNP100023183|F|0-63	63:T>C	TGCAGATAAAGTTTTTGGTCCTGCTTCAGTAACAGAGGCAGTATACGAAGAAGTAAAGAATGTTGCA
8	98.179	SNP100028189|F|0-19	19:C>T	TGCAGTTGGATTTCAGTCCCAACATATTCAGCTCCTTGGAGAGGTACCTCCCTCCGAGCATGCTCAA
8	99.008	DQ100042088		TGCAGTATAGCTTCAAACACAGAAGGAATCGCCTCAGCATCACCCTCTTGAAGCTTTGCGACACGCC
8	101.388	SNP100019481|F|0-37	37:T>C	TGCAGGAGCTGATTGCATCAGAAAGTCAGAATCTGAATCCAAAACAGATTGGCAAAGCATCATTGTA
8	106.104	SNP100007020|F|0-49	49:T>G	TGCAGAATCTGATGTAAAAGGATGATCCTTTTCTGAAACTGATTTGATGTTGCTAAGAGCACTAACT
8	108.806	s4181212	44:T>G	TGCAGAGAAACACAATAGTAGGGGATGACATGGCTCAGTCTGCTTCAACAATCTTGAGTTCAAGTGCGT
8	111.397	SNP100029621|F|0-10	10:C>A	TGC AGG TGC CCAGACCCTTGCCTTTTGCCTCTGGCTAGTACAATTTTCAATATCTTCCTAATAGAAT
9	0	SNP100023495|F|0-11	11:C>A	TGCAGAACAACCAACCAACATGAAAACTCTCAGGTGGAAAAAGCCAGAGTTTCGTAAAAATTTTTTA
9	7.275	s4182938	22:C>A	TGCAGAAGAACTAGATGAATCACTTCTCACCTGCATTATGCAGCAGAAGTTTCTTTACAGATCGGAAGA
9	16.705	s4182020	5:C>T	TGCAGCGCCGTTTTCGTTGGAGTTTTGAGTTTTAGAGGCGAGAGAAATCAGAAGAAGGAGCGAGTTGGG
9	20.936	SNP100025583|F|0-21	21:C>T	TGCAGAAAAAGTTACTTGTGGCCTTATAGTATAACTAGACCAGGTTTGGATTAGATTTTTTATTTTC
9	23.287	s4182275	35:C>A	TGCAGTTGTATTCTCAACTGCACGTCAAAGTGAAACAAAAAAAGTTACAGATCGGAAGAGCGGTTCAGC
9	36.497	s4182433	19:C>T	TGCAGTGATTTCCAAGTTACGAATATAACAACTCAAAACTCAACTTACAGATCGGAAGAGCGGTTCAGC
9	43.56	s4183472	52:T>C	TGCAGCCTCCGAGTGCCACTCCTCATGGCCGTAAAGCAGCAGGAAGCCGAAATGGTGAAGCTCAACTCG
9	47.31	s4182696	15:T>C	TGCAGACAAGTTGAATGAAACTGGACAGTATAACAAAAAGGACTTTGGTTTCGAATATCCAGCCCAGGT
9	53.807	SNP100020672|F|0-56	56:G>A	TGCAGTCTCAGCCAGTGCAGAGGAAACGGTGGATATTCTCCTTCTTTGCAGTTGTAGCTTACAGATC
9	54.881	SNP100011670|F|0-31	31:C>G	TGCAGCTTCAATGGCAGTAGCTGTAACTTTCCTTGGTGCAGCAGCTACTCTTCTTGTAAAGAGAAAT
9	63.107	s4182644	57:G>T	TGCAGTATATTTATTCTACTTCAGTCATGTATCTATCATTATGCATTTCCTGAAAGTGCTGTTTTTCTG
9	66.428	SNP100007159|F|0-43	43:C>T	TGCAGTGAATGAATGATATCAGTCACCTCTTCTCTTCATCATTCCTCCTTTCTTCTCACACACCTTT
9	73.724	s4184175	39:A>T	TGCAGAATTCTTCTTCATTGCTTCCCATGATTTGACCACAAGAGCTTCTTGCTCTTCTGTGAAAACTCT
9	81.31	s4181135	6:C>T	TGC AGT CTTATAGAAGAAAGACAGATTATGAAGAGAAAGTGGATAATGTTTTACAGATCGGAAGAGCGG
9	87.714	SNP100004066|F|0-32	32:C>G	TGCAGTTTTGTCATGGAATATGATATCCACACCATACTTGATTTCGCTACTTTCATAACAACACTGT
9	95.373	SNP100012063|F|0-44	44:T>C	TGCAGGCCCATTAGCCTCCTACTTTGGAGCTCAAGAGCTTGCTGTAAATCAGCTTCCTCCTCCAGTT
9	95.551	SNP100008510|F|0-61	61:C>G	TGCAGCACACATGAAGCTTTCAACCAACCTGTTCCTTGCAAAGCTCAACTCTTCTTTTATGCCAAGA
10	0	s4183931	32:C>T	TGCAGGTTTGCACTAAATTCTTCTTCCATTTTCGGTTGGGAAAGGATAAATCAAATTCTTCTTCCGTTT
10	8.767	s4182765	7:A>G	TGC AGG AAGCCTCGCCATAATTATTCTCAGCATGCATATTGCCACCTTCTGATGCCATAAGTTGACCTC
10	13.63	s4181751	29:G>T	TGCAGGGAGTTGTCTTGTGAACAATATTAGAAGACTTTACAGATCGGAAGAGCGGTTCAGCAGGAATGC
10	14.765	SNP100032265|F|0-6	6:T>G	TGCAGTTATGCGTTCAAAGGTGTATCATGCACCAAGGTTATGGTACGTGCGTGTCAATATTGTGGAG
10	15.443	SNP100005576|F|0-35	35:C>T	TGCAGCTTTCACGTTCATATTTACAACTCCACTAACACTAGCATATTCAGTGTTTGGGATTTCATCT
10	16.979	SNP100021553|F|0-43	43:A>G	TGCAGAATTCGGCCAACCTTCTAAAATTGTAAGTAAATCTCTTACTTTCTCTTTTATTAGTTACTTA
10	20.93	s4184093	8:C>T	TGCAGATACATTGGCTTCAGAGCTTTGCTGAGTAGTGGCTATTGCACTATAGCCATCAATTTGATACCA
10	28.472	s4180681	16:A>G	TGCAGCATTGGACATAACTAGGCCCAATAGACATCAATTACAGATCGGAAGAGCGGTTCAGCAGGAATG
10	33.552	SNP100031074|F|0-64	64:A>G	TGCAGTTGTGGTGAGAGGTGTGTCGGTAAATCTTGTTGAGGCCAAAATGTAGTAGTCCTTTGGAAGC
10	36.647	SNP100014769|F|0-16	16:T>C	TGCAGAACACAGGTGATGGTGACTTGATTTGGTTTTACTCCAGATTGTACCATCTGATTGAAAAGTT
10	37.23	s4183296	29:A>G	TGCAGGTATCCTATGAGTTCCTCCAAAGAATATTGTAGAGCAAATTGCTCAACTTACAGATCGGAAGAG
10	38.663	SNP100017741|F|0-32	32:C>T	TGCAGGACCTGCTCTCATTTCTTGGACCACTTCTGAAAAAATCAAGTGAAATGTACCGAAACTGTTC
10	38.986	SNP100024575|F|0-50	50:A>C	TGCAGGAGATGCAGAGCATTCAAAAACCCAGTCAGAAAAGGAGGAAGACAAAATGACAAAGGTTGAT
10	41.387	s4183737	14:C>G	TGCAGGGACGGGATCATCCAGAGATTGAAGATCTCAAGTTCATTGCAAATGCAAACAATGTGGAAATCA
10	46.844	s4183883	60:A>C	TGCAGAAACGATGTTACTAGCATGGGCATTGAAGCCACCAAGAGCACCCGCCATAGCAGAACCAGTAAG
10	50.435	s4182927	30:A>T	TGCAGCATTAGATTTTGGAACCTTATGGCTAGTAGATGATCTTTTCTCAGGTTTAGTTGAACCACCAAA
10	60.779	s4181690	27:T>G	TGCAGAAAAACTGCAAAGTTCAGAGCTTCACTCCATCCACACCACCTCCAACTTCGGTTACAGATCGGA
10	71.421	s4181968	22:T>G	TGCAGTTTTCCTTCTCAACCACTTTTGAGATTAGAGCAAAGCTACTATTTACTCAATATATTACAGATC
10	73.788	SNP100023624|F|0-54	54:T>A	TGCAGAAAAGAAATGACATCAAAGGACTATGATTGAGGAACAGAAAAGAAAAGCTGATACTGTAGCA
10	74.303	SNP100018305|F|0-36	36:G>A	TGCAGCGATATTTGCTGTCACCCTACAACCCCCAATGAAAGCTTGCAGATAAAAATAAAGAGGCCAT
10	83.366	s4182053	67:G>C	TGCAGTGCTCCTCACTATGTGGAAGATAGATAGAACAAGTGAAAGCACAAGATACCCACAAACAACAGA
10	88.744	SNP100014635|F|0-8	8:T>C	TGCAGTCGTACACTTGGCACAAGAACTCTGACCTCGTTTGAGTAGGTTACTTTTCTTTTGGTTACAG
10	95.813	s4183217	61:A>T	TGCAGAAAATGATCTGGAGTTGGTTCACTAAAGAATTCATATCAGTTAGCAAATCAAACCAAGGGATGA
11	0	SNP100049604|F|0-46	46:A>T	TGCAGCACAAGGACAGATACACTCATCAATTTCTAGCTCAGTTTTTATTTTTTCACAAAAACATGAG
11	8.961	SNP100025238|F|0-14	14:G>C	TGCAGTTGCATCCAGGTGGAAGACGGAAACTATAGAAGTTGGTCCAAATACTTTAGATATGCACTCT
11	12.77	s4182457	13:G>A	TGCAGAGGAATAAGGCAGATATATGATGATTGACAATGAAACAATTACAGATCGGAAGAGCGGTTCAGC
11	13.44	DQ100019007		TGCAGATTACAGAACACCCCAACATGAGACACAGAAACAAGATACAAGGATTACAGATCGGAAGAGC
11	17.472	s4183350	10:A>T	TGCAGTTTATAATTACAACTGTGAATGTTGGATGAAACTTTTTCAACTCACTTCAACTGTTTACAGATC
11	20.699	SNP100024712|F|0-54	54:T>G	TGCAGGTGTTTGAGTAATTGATTTATGGTGATGGGGATGAAGCATACCTTTCCATAAGATGAGAATG
11	22.101	SNP100030343|F|0-59	59:T>A	TGCAGTTACACATACAAAGGTGAATTCATAATCTTACACAGTCCTCAAAAGGGTCAATGTGAATTTC
11	29.121	SNP100017656|F|0-30	30:G>C	TGCAGAGCAAGGATATAGTTCTTATCCTGCGCACGCTTCTGTCTATGCATCTCCTCCTTCCAATCCA
11	29.635	SNP100025827|F|0-54	54:A>C	TGCAGCATGGTGTAAAGCCGTAGCCCCTAAATTGCTAGCTATAGTGGGATCAGAACCATGGTCAATC
11	50.68	SNP100029017|F|0-31	31:C>G	TGCAGTTCATTGCAGCATGTAAAAAACCGCCCGTGTACTGTATCATAACAGAATACATGTCACAAGG
11	60.721	SNP100033512|F|0-9	9:A>G	TGCAGTGACAATGGTGAGGGTCAGTGTCTTGAATGATGCTCTCAAGAGCATGTACAATGCTGAGAAG
11	75.445	SNP100013054|F|0-50	50:C>T	TGCAGCATCCATTGCGTCTCTTGCAAATCTACAAAGCACCATTAGCTCAACAATTCCTGAAAATAGA
11	76.243	s4183172	58:C>G	TGCAGGATGATTTCATCATCAGCACATTTTTATAGACAACAACTTCATGAGTTTCAAACCAATCTTACA
11	76.895	SNP100020630|F|0-18	18:A>G	TGCAGGTTCAGTTACCTCAACACGCCCCCATTTGTCAACCGCCAGCCTCATTGATCCCTTGAACATG
11	79.599	SNP100036017|F|0-27	27:T>C	TGCAGTTTACAACCTTCCACACGGGAATTTTATGGCTCTGTCCCATGAAGACGAAAGTCCAATACAC

## Sheet: TD map
TD-LG	Position (cM)	SNP marker name	SNP position	Sequence 5' -> 3'
1	0	SNP100003699|F|0-42	42:T>C	TGCAGTTGCTGCGATTTGTTCCGATTTTGATCCTACTTCAAATGCGGAGCCATCACTTTTACAGATC
1	7.466	nSNP100032634|F|0-14	14:A>C	TGCAGCACCTATGTACAGCATTGGTAATAGGTACGTCTGGGAAGGGGTTAGGGACACATATTACACT
1	15.519	SNP100009100|F|0-35	35:C>T	TGCAGTTCAGGTTCTCCATCTTCTTCTTTCTTACGCCCTTACTTTGATCCAATTCTGCTCTCGTTAC
1	23.828	nSNP100012785|F|0-61	61:C>T	TGCAGTGACGACTAAATAAAATGAAGAAGTTCAAATTGGACATTTTGGCAGAGTTTTACTCCAAAAT
1	32.106	SNP100019234|F|0-6	6:A>G	TGCAGAAAGCTTTGCAATTTCATCATCACGTTCTGAGCGGAGCCATTCAAGCTGACTCTCAACTTCA
1	33.798	pSNP100022336|F|0-9	9:C>T	TGCAGCATGCAACAATAGTTACAAACAAGAAATATTGATCAATTGGGCAGAATAATATGATTATGTT
1	38	nSNP100016203|F|0-39	39:G>C	TGCAGACTCTATTGTTGCACATTTCACTGGTAAAAGCTTGTTGTTATCTTACAGATCGGAAGAGCGG
1	63.842	pSNP100008705|F|0-52	52:G>A	TGCAGTTCACAGCACGAGGGTGTAAACGTGCATAACACCTGCAAAGCATAGTGATATATGAGCATAG
1	66.339	pSNP100026409|F|0-66	66:C>T	TGCAGAGAGGGATTTCCCTTTCAGGTTTGATTTTTCATTTGTGAAATCACATTGCCGGAGATCTAAC
1	69.739	pSNP100032088|F|0-12	12:G>A	TGCAGTACTTGAGGGAAAAGGCATTTCCTTTCCTGGACCTGGAGTATATTTTGACTGAATTTTGCAG
1	76.135	SNP100021347|F|0-38	38:A>T	TGCAGTGTATGTTATCCACTAATGCTTTTTTTGTTTCAACAGGTATGTTGATCACAGTTCCTCATTC
1	77.544	nSNP100029013|F|0-50	50:C>T	TGCAGAAACTAGGAGGCGCCTTGCTGTGTATTGTTTGAAGGTTTGTCTTCCGGTTCCTTTGTCATAG
1	78.447	SNP100007019|F|0-25	25:T>G	TGCAGACCAGTACGTCAACCATGCTTACAAAACACACATTACCCTTGTTGAAGCTTTCAGAAACATG
1	81.487	nSNP100022029|F|0-46	46:G>A	TGCAGACTTTAGATCTGATTTTGCGGTCCCGTGAAGATAATGGAAAGGGATTGCGAATGCAACAAAA
1	89.329	nSNP100030022|F|0-22	22:T>G	TGCAGACAAGTTTGAATGTTGGTTGGGGGCCATTGATTCTAAACAAACACAGAAACATATTGGACAG
1	93.007	nSNP100037759|F|0-29	29:T>G	TGCAGTAAGACAACTAAGGCTGAGGGGAATGAAGGATCAAAGCAAATGTAGAACTATGTAGCAGAAA
1	94.554	SNP100010543|F|0-12	12:C>A	TGCAGAGATAAACATACAATATGGACAGCCAAGACAAACAGAGCATAGACTTGTAATGTTGCAGCAT
1	128.675	nSNP100011330|F|0-13	13:C>A	TGCAGAGAAGAAGCTAGTTTTTCTAAGTTTGAATATGGATCACAAGAAGCAGCATTACAGATCGGAA
1	130.081	nSNP100012735|F|0-64	64:T>A	TGCAGCAGAAGGAAAGAGACACCACCACTTTGTTTATCTTTACACTCTTCATGATGGTTTCAACTGA
1	135.372	nSNP100020248|F|0-13	13:C>T	TGCAGAATCTATACCAGTATAAAAGTTCGTCCCAAATTACAGATCGGAAGAGCGGTTCAGCAGGAAT
1	138.09	nSNP100015106|F|0-21	21:C>T	TGCAGAAAACAATCAAGTAGCCCCAATTGAGTAATCCCCATTCACAACATTTGTGATTTGCTTATCT
1	141.226	pSNP100018872|F|0-61	61:A>G	TGCAGAACCAATCGGCAGTCAAGAGCACAAGCTCCCACCATAATGGGAACTAGGAAGGATCATATAC
1	143.979	pSNP100028906|F|0-26	26:A>G	TGCAGTAGTAGCTCAAAATCTGTCATAGAGTAGTAAGAAATGATGCTTATATTATGCATGGTTTGGT
1	145.965	nSNP100028877|F|0-46	46:C>A	TGCAGGGGAAAACCACAGCCTCCATTTGAGCAGGTAATTGTCTTCTCTTTACAGATCGGAAGAGCGG
1	149.317	nSNP100027053|F|0-48	48:C>T	TGCAGGAGCCGGGGCTTTGGTTGAAACTCATCAAGGACTGGTCTGTTGCATTGCATTGCATGGCATG
1	151.741	nSNP100039425|F|0-47	47:G>C	TGCAGGATCACCAAGGATTCTCAAAATTGTACATCATTATTTCCTGGGTGAAAGTACTATGGATAGG
1	152.693	SNP100026206|F|0-22	22:A>G	TGCAGAAAGCATACATGAATGGACCAGTGCCTCAGAAAGAACCTGCCCCTGGTCTTGCATACTTTCA
2	0	nSNP100026412|F|0-9	9:A>G	TGCAGAATCAACATTATTATTCTTTTGTTTGTCAAAAGGACAGCTACTTTGGTGGTTACAGATCGGA
2	6.9	nSNP100030106|F|0-40	40:C>A	TGCAGGTTCAAACTGATATTGTCATTTGTTTGGGTGCTGACAAATTGTGTACCATTAGATGGGTTTG
2	15.091	nSNP100011587|F|0-39	39:T>G	TGCAGAAAAGTTCAGAATGATAAATCAACAGGAAATAGTTTTACAGATCGGAAGAGCGGTTCAGCAG
2	19.958	nSNP100012575|F|0-12	12:T>A	TGCAGAAGGAATTACAGAAGAAATCGTTGTAAAAAGTCTTACAGATCGGAAGAGCGGTTCAGCAGGA
2	27.577	nSNP100021758|F|0-21	21:C>T	TGCAGCCAGAGCCAATGAGTTCTCCATAGCTTCCCTTGAAGTTTTTGCTGGATTACAGATCGGAAGA
2	30.781	SNP100005033|F|0-50	50:T>C	TGCAGCTACCATTAGAATAATCAAGGTCAAATCCTTGCAAGCATCCCACATAAACATCTAAGCCAAC
2	34.028	SNP100022816|F|0-48	48:T>C	TGCAGGTGTTCCACCTTGGGAATTGTTCACAAGATGTACATACTCAATTAGTAAGCAAGGAAAACTT
2	38.625	pSNP100021795|F|0-16	16:T>C	TGCAGCATGTCCTCTCTATCGATCAGGAACTGTTCAGCACTGAGAAATTCACTAATTCCTGTTTCCT
2	47.555	SNP100025953|F|0-27	27:A>G	TGCAGGATCTTCTAGCGGTGCGAAGAAAGCATTTACTGGAATGTGAGCTTTGATTTCCAGTTTTAGG
2	52.233	nSNP100015970|F|0-21	21:C>A	TGCAGGGAAAGCATGGATCAACAAAGAAAGTAAATGGAAACCAAACAACCAAATTACAGATCGGAAG
2	54.357	SNP100027611|F|0-18	18:T>A	TGCAGCTGAACTATTCAATTTATCAGTATCTGTGTGTATAGGCGTCTTATCCTTACAGATCGGAAGA
2	61.682	pSNP100004207|F|0-56	56:G>T	TGCAGTATCATATAAGCAACCTGCACAGTGAATTCACATAAAATTATCCCTACATTGTCTAAATTTT
2	62.903	nSNP100018395|F|0-55	55:T>A	TGCAGAGGAAGAGCACAAAAGATATTGAGATATGGTTCAAAAAGTATACAACACTTGTTCAAACTAT
2	64.474	nSNP100022516|F|0-31	31:A>T	TGCAGTCGAGAAAATCTAGCTTTTTAGAGAGAGTGTGTCAAAATGTATATGTTCAAATTTTGACTGG
2	74.384	SNP100017455|F|0-51	51:G>C	TGCAGATTCATGATAAATAGACAGAAAGAAAAACTCTTTTGAGAGAGTTTTGCTTTGTTGCATTCTT
2	75.45	nSNP100024077|F|0-36	36:T>A	TGCAGATCTTTTGGAAAAGTTAGAAGAAGAAAAAGTTGAAAGACTTACAGATCGGAAGAGCGGTTCA
2	81.412	SNP100020231|F|0-15	15:A>G	TGCAGATCGACCTCCAGAGCTTTTGGATTGTGGGGCAAACCAAGCAATTGATCAGGTTACAGATCGG
2	84.786	pSNP100004829|F|0-18	18:G>T	TGCAGCAGAATAAATGTTGGAAAGCATGATATAGTTTCTAGGGTCTGAAGGATTTACAGATCGGAAG
2	85.895	nSNP100014886|F|0-36	36:C>T	TGCAGCGAGAACAAACACAAAAATACCTAGAAAACCCAGCCACAGAGTCACATTCCGATTCCAGGAC
2	87.402	nSNP100006907|F|0-47	47:A>G	TGCAGAGTATTACTTTTATAGAGTAAAAGCGTTAGGGATAGAAAACAAAAGAGAATGACAATGAACT
2	93.965	nSNP100009182|F|0-58	58:C>A	TGCAGTACAAAATAATTACCATTTTGATTATGATTACATACTGCTCCCACTTACCTTGCCTTATTTC
2	104.387	nSNP100017990|F|0-40	40:T>C	TGCAGCATATTGAAGTCTAGTTTGGAAAATGTTAGAAGAATTTCGCAGTGAGAAGGATTTTCTTCAT
2	113.501	SNP100027838|F|0-30	30:A>G	TGCAGAAGGAGGAAGAGGAGCACCGCCACCAATTGAAAAATGAAGCAGATGAGGTTGAAAGCCAATG
2	119.008	nSNP100022969|F|0-9	9:C>A	TGCAGAGGTCAATATCTATTTTATTTTTCTTCCTAACATTACAGATCGGAAGAGCGGTTCAGCAGGA
2	121.936	SNP100028105|F|0-42	42:A>G	TGCAGGAGAACTCAGATATCCCTCTTACACACAAAATCTGGGATGGAAATTTCCTGGTATTGGAGAA
2	126.11	nSNP100028817|F|0-49	49:A>G	TGCAGCACCATTTTTCAATGTTCTTATCTCCCTTTCCCTTTCTTCCAGCATTTGATCACCGTTGCCA
2	131.084	pSNP100034632|F|0-9	9:G>A	TGCAGCTGAGAACCTTGGATTTACCTCTTACCCACCAGCTTACCTCAACTTACAGATCGGAAGAGCG
2	137.175	nSNP100029892|F|0-39	39:T>G	TGCAGTCTGCATCAATGCCACAAACTATGACAATGTCTTTATTACTTGCTATCAATGATGTAGGTTT
2	141.561	SNP100030535|F|0-65	65:C>T	TGCAGAAAAACCAACAGCACAACATGCTGAGTTCCACACCTTGTTCTTCCATAGGCCAAGTCTTGCA
2	147.262	nSNP100019260|F|0-25	25:C>T	TGCAGTTAGTGAATGTTCGTTAGATCAGAAACTCACTGTTTATTCTTTTGACACGCAACTACAAGTA
2	150.135	nSNP100029811|F|0-50	50:T>C	TGCAGCATGGAATTTTTCGCTGCGTTGTCTGACCTGATATATATACAAGATATAATTACAATATTAT
2	159.053	nSNP100022429|F|0-40	40:A>G	TGCAGAATGGTATTTTGCTGTGTATAAATAATGTAGATATATGGGGTTATTTCAATCATTTTTGCTA
2	161.129	nSNP100013501|F|0-21	21:G>C	TGCAGAGTTAGGTGGAATTTTGTAGTCCAACTTTGTTCTCTTAGGGCTGTACGTTAGCCCATCCAAT
2	165.597	nSNP100016743|F|0-11	11:G>C	TGCAGCTCTCTGTGCGAAGTAAACAGTAAACCTTGGACGAAGATGCATACCTTCGGAGCCTTCCCTC
3	0	nSNP100031772|F|0-23	23:A>G	TGCAGATTTGAAGCTCAGGCCATATTAGGTGGCAATGACACTGACATGAATTCAGACAGGCAATATA
3	5.244	nSNP100007315|F|0-51	51:C>T	TGCAGAAGAGTACTATTCTGTGTTTGAACTTTGAAACGCTACGTATATACACAAACGCATTTATTCT
3	7.722	nSNP100017084|F|0-63	63:C>A	TGCAGAAGCTAATATAGAATAAGCTAACATGCAATCATATACTCTATTAGTGTGCAATTGAAACTAA
3	11.577	nSNP100009733|F|0-9	9:G>C	TGCAGGTAAGGAACTATGTATGACTAAAGTATATTCAATTTTGCCACAAGATCATCCAACTCTGTGA
3	13.749	SNP100025736|F|0-56	56:A>C	TGCAGCGACTCCCATCCCACTACCACCATCTGATGTAGCTGCCATTGTGTCATTGGATGCATAATCT
3	26.234	pSNP100008529|F|0-49	49:A>T	TGCAGGTGAGCCATCAATAGTCTCCAAACTGGTATTGTGTAGTTTTTGTATGTTTTTTTCTTACAGA
3	33.714	pSNP100008907|F|0-38	38:T>G	TGCAGAACAAAGAAGTAAAATTTGAAGATTTTAGTGATTCCAAGTTTGGTGAAAAGGCAGCAAACCT
3	37.558	SNP100016934|F|0-37	37:T>C	TGCAGATTTTCTTCAATCCTGAGATATATGGCAGTGATTTCTCGACCCCTTTGCCAGTTGTAATAGA
3	39.487	nSNP100022508|F|0-28	28:G>A	TGCAGAATCACAGAATAGCCATGAAAAAGAAATAACAATGTTCAAAAGGGATGCTTGTTTCTCAAGT
3	42.422	nSNP100009617|F|0-22	22:C>G	TGCAGGTACATTCCCAGATCAACTCATGCCAAAATTATCATTTTTGTCTAAATTACAGATCGGAAGA
3	44.553	pSNP100004125|F|0-29	29:G>A	TGCAGCACTTGTTGGACAGCATTTAGTGAGAAAGGCCATTGCCATACTAGGAAGAGCATCTGTGATC
3	46.378	nSNP100022332|F|0-10	10:A>G	TGCAGCTTACAGTCAACATGAGATATTAGACTTACACAACACAACCACAACAATTTTATCAACGTAA
3	62.304	nSNP100005345|F|0-46	46:T>A	TGCAGTATCAATGAAATTAGCATGAGAAGAAGAGATTGAAACTGTTTTATAAGAAAAGGAATGGGAT
3	66.448	nSNP100006501|F|0-51	51:T>G	TGCAGTATGATAGCATTATGAGAATTGGATAATGTGCTAAACTCTGTCATATTCTTCAGCCATGATT
3	69.628	nSNP100030027|F|0-36	36:T>C	TGCAGAAAAGCGTGCTATGGAAATTTTATTTGGTCTTTGACAAGCAAATGCAAGCAAAAAAGACACG
3	70.473	nSNP100028209|F|0-65	65:A>T	TGCAGACTCCAGAATCTATTGTCCAAAATTCAGAACCTTATCGCTCTCTTCCTCTACCACAATCAAC
3	72.274	pSNP100030436|F|0-23	23:T>C	TGCAGTTGATAGCAACTCAGCAATAAATGATGAAAGCACAACAGAAGACAATTACTTGAGGAATCAT
3	76.31	pSNP100029697|F|0-34	34:G>T	TGCAGACCGTCCAACAATGAGTGAAGTTGTGAAAGCACTTGAAACCATTTTGCAGAATGATGGGATG
3	108.699	SNP100030103|F|0-44	44:C>G	TGCAGTAGCTACCAAGCATCAATGCTACAGACAAGCCGAGCATGCTCCCCATGCACGTGCTTATTAT
3	112.557	nSNP100032527|F|0-10	10:G>C	TGCAGTGGACGCCAGTTTTTCATTATTATTGAGTAATGATAAGTGTCACGTCTTTTTATTATATTGA
3	116.05	pSNP100006396|F|0-18	18:T>C	TGCAGAAATCATCATCATTCCAGTAAACAAAAATTAGTATTTCCTTGTATCGACCAGAGAAATGAAA
3	118.142	nSNP100005403|F|0-56	56:G>T	TGCAGTTGTTTATGATTGTTACTCTGTATTTTGTTGTCCATCTTTTCCCATCTTCTGTGCATGTTCA
3	122.375	SNP100029559|F|0-54	54:C>G	TGCAGAGAGGTTTGGGACGGTGAAGGAATGAATGGAGCAGACGCAGAAACCCTACTTGTCATTCCGC
3	125.914	SNP100007544|F|0-29	29:T>C	TGCAGAAGAAAGGAAATGGGAATTTTTCATACATTACAGACATCAATATATAGTTTATGAGATTACA
3	130.406	nSNP100005876|F|0-39	39:C>G	TGCAGGTCCAGCGCGTTTTGGCTTTGTGCATGACTTACTCCAAAAGGTTTGACACATTCATTACAGA
3	132.491	nSNP100014242|F|0-6	6:T>G	TGCAGCTAAGCACAATAGATGTGCATTTATTTGAATTACAGATCGGAAGAGCGGTTCAGCAGGAATG
3	134.385	nSNP100036582|F|0-48	48:T>G	TGCAGCTATGAATTCTGCTTCTGCTGAACATGGAACATAAAAAAAAAATTGAAATCGGAACATCCAA
4	0	nSNP100034747|F|0-42	42:C>T	TGCAGGCTGAGAAAGTTAGAGCTGAGAAGGGAAAAAACGCTGCTGAGAAGAACGAAGACACTGCTGA
4	3.614	SNP100023972|F|0-14	14:C>G	TGCAGTGTCACCAACCAGAGGGCACTGTCGCATACGGAGTTCAAAGAAGGGAATCCTACTTTTTGCA
4	8.611	nSNP100029040|F|0-21	21:G>C	TGCAGAGTTGTTTTATTTTCTGAAGGAAGGAAATAAATTGTACTAAACCAAAAGTATCAGTGCATAT
4	10.62	SNP100010004|F|0-17	17:A>G	TGCAGGTTGCTTGCAACAACAGTCATAGTGTTCGACTTTGCACCAAACACAGAACCTGGATATAATA
4	16.702	nSNP100005669|F|0-17	17:C>T	TGCAGCTCTCTGTTTTTCTTCCTGCACTCCCGTAAAAGTTGTATTTCCCTAACTATTCCTCATTACA
4	19.096	nSNP100025206|F|0-6	6:A>G	TGCAGAACTCCAAAAGAGCACGGTAATTGATAACAGTGTCACCTTGATGGTTGTATCCATTGGTATC
4	22.049	nSNP100043317|F|0-22	22:T>C	TGCAGACCACAATTATTATTACTATTTTCATTTACAGATCGGAAGAGCGGTTCAGCAGGAATGCCGA
4	41.347	SNP100031274|F|0-35	35:T>G	TGCAGAGAAAGCAGCAGAGCAGCAGTTAGATTTTATACGTGACGAGAAAGTTTTGAACCAGAGCAAT
4	48.763	SNP100034562|F|0-15	15:C>T	TGCAGAAAGGTATCGCAAGACCCATGGGAAGGATCAGCTAAGGGAACGTAGTGGATTTGATAAAGAT
4	50.295	SNP100015038|F|0-30	30:A>G	TGCAGATCCTGAAGAAGCAGTTGCTGCATAAAACATGGGACAAATACAAGTACCAAATGAAGCAGAT
4	56.522	SNP100010770|F|0-39	39:A>G	TGCAGTGCATGTAAGAATGCTTACTCAGGAGATACGCAAATCACTGGATAGACACACTATTCTGTAT
4	65.022	nSNP100033637|F|0-48	48:A>G	TGCAGGGACATCTCATCCTTATTGCCACGTGACGAGTTTTATCTTTTTATGTTTACAGATCGGAAGA
4	67.88	nSNP100034640|F|0-29	29:T>C	TGCAGCCTCTCATAATTGAATTATGAATATCCAACGGTCAAATTCAGTCAACATTTTTTTTTCTCTT
4	70.694	nSNP100028343|F|0-22	22:G>A	TGCAGCACTTGTCGCAGCCATAGCTTCTGTCATCAGGACTTCGCATTCCACCACCACTGGTACCAGA
4	72.243	nSNP100023490|F|0-13	13:G>A	TGCAGAGGAAAAGGGAAGATATTGCATTCATGCATATGTTTCACGTTTCGTCTTTCGATTATTCCTC
4	75.585	nSNP100020416|F|0-13	13:A>C	TGCAGGTAGCTAAAACAGATTTTTCACATCAATACTAAAGGACAGACTAAAAGCAATCCATACCAAA
4	90.985	nSNP100014115|F|0-14	14:C>T	TGCAGTATCAACCACGATTCACAAAACTCCAGGCACTACAGCAAGCTGTAATGCAATGGGTTCCACT
4	93.463	nSNP100028000|F|0-8	8:T>C	TGCAGGTTTGGATGAAGCCATATCGTTAGTGACTTAGAGTCACAAACACCTGTTACAGATCGGAAGA
4	95.295	SNP100034689|F|0-9	9:T>G	TGCAGTTGGTACCATGGTTGTTTTTCAGGTGATTGTCAGAATTGGGATTACAGATCGGAAGAGCGGT
4	105.263	nSNP100012558|F|0-54	54:C>T	TGCAGCACCTGAGCAATCACAACTCTAGTTTTTACTGAAGCTTTCAAATGGAATCGCCAACCAGAAA
4	105.888	pSNP100015325|F|0-63	63:T>A	TGCAGGGCACCCCACTCACTCACTATCGTCTCTTCTCAAGTTCAATTTTCATCATCAAACCCTTACA
4	112.047	pSNP100029371|F|0-54	54:A>G	TGCAGGCATGATTGAACTTTGGCTACTGAAGTTGGGAAAGAGACTATCACAATCATTATCCACAATA
4	124.385	SNP100041080|F|0-53	53:C>G	TGCAGATGTCAGAATACTAATGTAGGGTCATGTGATGGTTGCCTTTGTTTATTCAACTTGTGATTCT
4	125.368	SNP100001818|F|0-56	56:G>A	TGCAGACATAGGAAGATGAAGTGTGCATTTCAAATCTTCTCTGCCGTTCCCTATAAGAATTTACAGA
4	128.711	nSNP100043248|F|0-8	8:T>C	TGCAGAGATCTTTGGGAGATGTAATACAAAACTTACAGATCGGAAGAGCGGTTCAGCAGGAATGCCG
4	134.247	pSNP100029253|F|0-49	49:T>A	TGCAGGTAGAATATTAGTCATTTTATTCGTGTGAGTTATATTTTCCAACTGTCCTATGTTTCAGTGT
4	139.697	pSNP100033565|F|0-13	13:T>C	TGCAGATGGCACTTTATGAAAGTTTGCTAGCTAGTCCTCATCGAACACTAAATGGTGAAGAGGCAGA
4	143.294	nSNP100033733|F|0-56	56:T>G	TGCAGGAATCTGCAAATAAGCATCAGGAAGGTGACAGATCAACCCTAATGTAGAAATAAAATCAATT
5	0	SNP100026024|F|0-43	43:T>C	TGCAGATTGATAGCAAAACAATTCATCCGAATTCAGCGTGAACTGCATAATTTGATGAATCTAGCTC
5	5.869	SNP100009210|F|0-40	40:T>C	TGCAGATTTTTCCTCTGACTCTACCAACAATGCTTCTTCTTCTCCCTCAGGCTTATCAGCTGTTGCA
5	21.798	nSNP100024543|F|0-53	53:A>G	TGCAGTCAACAGCATTTTCAATGCTCTGATTCATATCAATTTTATTTTGAAAAATTCTATACGTACA
5	25.589	nSNP100028988|F|0-25	25:G>A	TGCAGGATTATTTTCAGTGCTCACAGGTATACATTTTCTGATCATGTTCATGGGGACAGAACTCGTG
5	49.296	nSNP100020400|F|0-15	15:T>G	TGCAGGAGTTCACACTGTCCAAAGAAAAGGATGATAAGGAGAACATTACAGATCGGAAGAGCGGTTC
5	56.045	pSNP100024044|F|0-45	45:C>T	TGCAGCTGCGTGCATGACACATTCAGTGCTCTCCACATCTGAAAGCAAGATGTGCCTGCCACTGCAC
5	61.665	nSNP100011410|F|0-6	6:A>G	TGCAGGAACATGCCATTATAATTCAAAGTCTCCTAACAGCAGAAATATAATGTCTGCTTGTATCGAG
5	62.564	SNP100034276|F|0-40	40:A>G	TGCAGGAGGAAGCAAGATCAGTTGGTCAGCTTCGTAACCAAAGATTGGCGAATTTGCTTGGTTGTTT
5	63.954	SNP100019793|F|0-60	60:C>T	TGCAGCCCATTTAGCCAGTTCTATATTTTCATGCACATTGCAGGATCCAATAAATGCTCCCAATGTA
5	70.485	nSNP100034071|F|0-27	27:G>A	TGCAGATTTTGTGGTAATGAGAACTAAGTGTTCTTGGGGTAAGGGATGAATCATTGTAAATCCTGTA
5	74.19	pSNP100017672|F|0-29	29:G>T	TGCAGAAACACTGTACAAGTGAGTTTATTGGTTCCATTTGTATGAATTACTTTTATTTATTTTTTTC
5	79.644	SNP100030767|F|0-54	54:T>C	TGCAGCTTGAGCAACGCGTACAACAGGTCTACCATTTTCTCTTCTACGAACATTTAGATTCTTGCTA
5	81.493	SNP100016672|F|0-39	39:C>T	TGCAGCTATATTGAAAACTACTTCTAAAGCCTGTAATTGCTCCGAATGAGAAGTAGTAGGATCATCT
5	83.152	nSNP100016933|F|0-18	18:C>T	TGCAGCCCCTAACTTCTCCGTGCACCCCAAAAATTTTCTAGATAACTATTTTTCTTCATTTTCTCTT
5	86.171	pSNP100029337|F|0-47	47:A>C	TGCAGCAGTGGATGCAAAAATCAATCCATAGATGAGATATACTCTAAAATCTCCATTTCTATCTCCC
5	91.286	nSNP100012311|F|0-24	24:T>C	TGCAGCTCAAAACGAAGGGCGTTATGCAAACTTCCAAAATGCCATTAGTAACTGCCAATCCAACCTC
5	106.725	SNP100013608|F|0-46	46:A>T	TGCAGTTCATCTTCAACCAGGACAACGCTGGATGGATCCTTCTAGCATACCTTTTCATGGTTACAGA
5	108.766	SNP100030772|F|0-55	55:T>C	TGCAGCCTCACAGTTTGTCAGTGACAATCTCTTCGCCAATGTCAAGAGTATGATATATGCCCTCTAC
5	112.027	nSNP100019742|F|0-14	14:T>C	TGCAGTCTTTGTTTTGCTACACATTCTTTTATTTGATTACAGATCGGAAGAGCGGTTCAGCAGGAAT
5	119.334	SNP100033140|F|0-8	8:A>T	TGCAGATTATGGACTTTTTCTTTTTGCGGTTCGAGTTGTTCTACTTTTCAGCTGCTTTGGATTTTAC
5	133.586	nSNP100016205|F|0-12	12:A>G	TGCAGAAATAAAATGAATAATTACATCAAAACAAACTTCGTCGTTTACATACAACTATATTGAAATG
5	135.231	SNP100026512|F|0-48	48:C>T	TGCAGTATCTGTATCAAATATTATTTACACAAACATAAGAGGTACTTACGATATTAGGAGCCCCCCA
5	137.68	nSNP100035983|F|0-44	44:A>C	TGCAGAACAATAGAATTCAAAGTAGTTTAGCTATCTGTCTCAGCAAAAATATAGAAGGCTTGAGTGA
5	139.851	SNP100008046|F|0-55	55:T>A	TGCAGCAACCTTTTCATAAGTCTGAAAAATAGTAAAAACTTGATCAGGACAGGATTGACCTTTGACA
5	143.391	pSNP100039368|F|0-63	63:T>A	TGCAGGGGACTTTGGGAGAAAGATGGCAGTGAGAGCAAGAGATAATCTGCTTCCTTGTAAGAGTAGT
5	145.023	SNP100016880|F|0-59	59:G>A	TGCAGTATTACTTTGACAAGTATAGCATACCACACCTAAACTTGTTCAAATTGAAAATGGCATCACA
5	149.419	SNP100010278|F|0-34	34:G>A	TGCAGGAGAGTGAAAGTTCTGCTTCCAGCAATGCGTCTGAAGGAAATCATCAACCTGCCTTTAGTCA
6	0	nSNP100026979|F|0-19	19:T>A	TGCAGCAAGGTGAAGTATGTGTCAAATTTTCATGCTTTTTTGGTATTTACAGATCGGAAGAGCGGTT
6	2.974	nSNP100037471|F|0-32	32:A>C	TGCAGAGGACACGCAAAAATAAAATAATGAATAAAGAGTAGGAAATTTTTTTATCCCAGATAAATGT
6	4.566	SNP100016875|F|0-15	15:C>G	TGCAGCAAACTGAAGCAGTTCAACAATGTCAGGAATTTCTGGTATCAGAAATTGGGAAGTTGAAGCT
6	5.887	SNP100004469|F|0-24	24:T>A	TGCAGATTTCAGGGCTAAGTGAGTTCAATCCACTTGATCTATTCTCTGGATCCAAGGAAAGAATTCA
6	10.078	nSNP100031624|F|0-64	64:C>A	TGCAGCCTTAGTACAAAATGGTTTGCATGCTCAGCTCAAAGTTTTTCACTCAAACACGCCAACACAC
6	14.733	nSNP100017424|F|0-47	47:G>A	TGCAGAGGGCACGGTTATTTTTTTTCTGCAAATCTTGATTGTGATGAGGATCCTTATCCTAATATGG
6	24.979	nSNP100027156|F|0-22	22:C>T	TGCAGATATATATTTTTATATACACATGAATGAGCTGGGGAAAAATTACAGATCGGAAGAGCGGTTC
6	31.319	pSNP100032136|F|0-37	37:T>C	TGCAGTTCAAGGTAAACATTCTACATCCTCATTGGGATCGTCTTTGGATTTTGGTATGGAAAATAAG
6	39.924	nSNP100018844|F|0-47	47:T>C	TGCAGGGCAAAGAATAACATTCAACAATTCCATGGGTACCATTATTCTGGACAAAATTGACAACTCC
6	50.588	nSNP100030533|F|0-16	16:C>T	TGCAGAAATCTGAGAACGGGGACAGCACAGTTGGTTACAATGTCCTTGTCTCACAGAGCCTACCAAC
6	62.341	nSNP100010416|F|0-39	39:A>G	TGCAGAAGTATCAAATGTTTCTGAGTTGATTCCTGGGGCAGAATCAACAGTAGTGCCAATAGATTTA
6	67.479	pSNP100026706|F|0-49	49:C>A	TGCAGAAGATTATATCATGTTAGTTTGTTTGCTTGACAAATATCATGGACATTGTATATCAGGTTTT
6	82.485	nSNP100024709|F|0-51	51:A>C	TGCAGTAACATGAGGGCATGCCATGGAAGTTCCAAATATTATATTCAAATTAGATACTCTTTTATCT
6	86.77	nSNP100013684|F|0-25	25:G>T	TGCAGACAGAAACTTATCAAGCGAAGAAATGCAATGATTTTACAGATCGGAAGAGCGGTTCAGCAGG
6	88.831	nSNP100007101|F|0-53	53:A>T	TGCAGTACTATCATGTGACCATTGGAATTCCCTTTTATAAGCAAATCAGAGAAAACTCTTGCTATTT
6	97.364	nSNP100004872|F|0-7	7:G>A	TGCAGCTGAGGAAGCTGTCTGTCTATTATAGTTCTACCACATGAAAATAAATATTGGCAACTCACAA
6	99.648	nSNP100006357|F|0-56	56:A>G	TGCAGAGCAGTTTTGTCGCCACTTTTGCAAGAAATCACAGCCATTCTTATGTACGTAAGGGAAAATC
6	105.149	SNP100030323|F|0-9	9:T>C	TGCAGATGCTGATGCCATATCGCTGAAATGTTGGGATCAGGTAATTTGACAAAACCCAGTTTCATAT
6	110.585	pSNP100024578|F|0-13	13:T>C	TGCAGCGCTGACCTAAGCATAAAGTGATCCGAATCCTTATTTTAGATTTCCAGAAAAAATAAAGTTA
6	115.193	pSNP100041301|F|0-56	56:T>G	TGCAGACAAGTTAGAATGAAATCATCCATGGGAATGGGGTGGCTGTTTCCTATGTTTCTGCTCTTTC
6	120.453	pSNP100018498|F|0-27	27:A>G	TGCAGCTGCAAAGATTGGGAAGATACTAGCCGAACGCCTTTTGCTCAAGGACATTCCTGCTGTTGCT
6	122.423	SNP100019305|F|0-37	37:T>G	TGCAGATTCTCCCACTGAACACAGTGCAGATAGCAAATCATCTTCTCCATCATCTACTCCTGATGGC
6	125.025	SNP100023815|F|0-38	38:G>A	TGCAGCATTCGAGCGATCCAACAACATATCCCCCAATAGCTGCAACAACATATTTGATATACTATGA
7	0	SNP100023351|F|0-62	62:G>C	TGCAGAAAACCCTCAAGAAGTAATCCATTGCACCTGGAGCAGTACATATTTTTACGAGCTTGGTCAA
7	2.09	pSNP100034020|F|0-65	65:A>T	TGCAGTCCAACCGGTTATCAAGCATATACATTACAAGGTCGACGCAAATCTCTTTCTAATGAAGAAG
7	4.057	nSNP100004200|F|0-31	31:G>C	TGCAGAGTACTCACTGAGTGCATGACAAAAAGGCATTTATGGGAAGTAAATAATTACAGATCGGAAG
7	5.063	nSNP100009598|F|0-58	58:G>C	TGCAGAATATTACACTTCATGTTACAATTCAGCTATTTGTGATTTTGTGTCCCTTTTTGCAGTCTAA
7	6.8	nSNP100033358|F|0-38	38:A>G	TGCAGGCGTGCTCTTTCTTTTTGTTTTTCTTGGATATTAGTTGCAAATAGAATTCTTGGATATTAGT
7	9.256	nSNP100031948|F|0-40	40:T>G	TGCAGTAATTTCTTACATAAGGCTAACATCATCCCCATGGTGTTTGGAGTAAAAGAGAAACAGAGAG
7	29.238	pSNP100030604|F|0-62	62:C>A	TGCAGGATCCAATAAAAGTATTCAATCAGATAATGGCATGTTGTAATGGGGAACAACCACCTCCAAG
7	38.712	nSNP100024445|F|0-35	35:T>G	TGCAGAGTTCCACACCGAGTGCTTGCAAAAGTCAATAACAGTTTGAACACATCAACAATGCAGTGCC
7	54.597	nSNP100020997|F|0-38	38:A>T	TGCAGACCTCAAGCCAAAGATCCCAACGGTGAAACTCAAGAACAATGTGTTATGGACCATATATCAA
7	63.699	nSNP100008099|F|0-14	14:G>A	TGCAGGATTTATCTGCAAAAAGTCATAAGGAGGGTTTGAGAGTTAGTTACCCCCTTTTCCCTTCCCT
7	67.027	nSNP100021970|F|0-59	59:A>G	TGCAGAAGGGAATGTTTTGTGCCTATCCTCAGCTCAGAAATTATTATAAGTTGGAAGAAAATGTAGC
7	71.07	nSNP100016020|F|0-9	9:A>T	TGCAGCTGCATTGATGTGACCATATCCAGATTTTGATGTCAGCATGGCAGAGACCTTACAGATCGGA
7	86.553	SNP100035761|F|0-63	63:A>G	TGCAGAAGGAGGGAAGCATGACTATGACTGGTATGTTATTCAAATTTGGCATGATCTCAAGTTAGTA
7	89.659	pSNP100027142|F|0-41	41:G>T	TGCAGTATTATTAGTTTTTCTTCATTTCTGCTTCTGATTATGTTGCAGATATTGATGAGTGCCAAGA
7	91.992	SNP100006714|F|0-54	54:C>A	TGCAGTTTCTTAGACTTCTGATAAATCAAAGGGGAAATATTAGCTAAAATAATCCGTCATTTACAGA
7	95.859	SNP100028249|F|0-66	66:C>T	TGCAGTTCTGAGAAGTGTGACCTAAAGTTTCCCTCGCTTGAAAATTTAGTAGTGAGTGATTGTCTTC
7	98.512	SNP100028126|F|0-49	49:T>C	TGCAGTGTCTCAGCTGCAAAAGTCCTTATCTGGTTGCATATTTTTCTAGTGCTACCCTCTCCTTCTC
7	99.981	nSNP100014581|F|0-28	28:C>T	TGCAGCAAAAACACAAGAATTAGGATAGCTACAAAACAATTTTACAGATCGGAAGAGCGGTTCAGCA
7	111.278	SNP100011973|F|0-33	33:C>T	TGCAGTTGAAGAAGTAGCTGATGGAAACAAGGACAATCCTGCTAATGACACTGAAGAGAAAGAGCCT
7	118.02	nSNP100025870|F|0-35	35:T>C	TGCAGGCCGCAAAATTGACAAGAATATATAGTTAGTTCGATGTCACTTCAATTGGTGACAGTACCGG
7	119.888	nSNP100031502|F|0-27	27:C>A	TGCAGTACCAGAGGTCAATGCATTGGTCAAAGCAATTGAAAAATATGAAAAAAGTATTTGATGACTA
7	127.043	SNP100018322|F|0-38	38:C>A	TGCAGACCATGAAAATAAGGTAGTTTCCCTGGTCTTGACAATTTGGGCTTATAATCTTTATCATTGA
7	127.453	SNP100014605|F|0-41	41:T>G	TGCAGTGAAATATAATTTCGAGTCAGCGATGATAAAAAATGTTGCCACCAATATAACAACTTCAAAA
7	131.18	nSNP100029116|F|0-32	32:C>A	TGCAGATCATGGTACAAAAGAGTAATGCCAAACTATAGTTATTTTTCGGTTCATGTGTATTGAAAAT
8	0	nSNP100028124|F|0-12	12:A>G	TGCAGAAAGCAAAAAAGAAGAGTACATTGAGTATTATACTAGACATGTTATATGTATAAGTATCTGT
8	4.206	pSNP100031848|F|0-13	13:A>G	TGCAGATTCAGTCAGAGAAGAGAGGGGCTTATCCACATCATCTCTATTATTCGAAAATTTACGCATA
8	5.065	pSNP100026330|F|0-24	24:G>A	TGCAGCTGATAGAGTGCAAGAAATGTAGTTTCCCATCTTCAACTTTGCTTATTTGTAAACACAAACA
8	8.939	SNP100010545|F|0-56	56:C>T	TGCAGAATAAGATCACCAGATTGCTATTTTATGCAAGCATCATAAGACTAAGTTCACGACAAACCTG
8	15.206	nSNP100038512|F|0-38	28:G>A	TGCAGGAGTTCAGACTGAACCTCTGGCCGGCACAACAACACCTGCCAAACATTACAGATCGGAAGAG
8	39.215	nSNP100030778|F|0-46	46:C>T	TGCAGCAACGGTCTCATCACTGGTGATTTTGGCTACGCATCAATGGCTCTACCTTCGCACCCTTGTT
8	43.728	nSNP100006454|F|0-24	24:T>G	TGCAGACAATTTTGGTAATCAACATATTATTCTTTTGGTGAAAAACAATTTCACATAGATTACAGAT
8	54.088	pSNP100009249|F|0-58	58:A>G	TGCAGAAAACTTATTCAGCAGTAGCACATGTAAAACAAGGGAAGAGACCAGCAGTATGAGATCAACA
8	59.944	SNP100013117|F|0-36	36:C>T	TGCAGCTACACCAGATCTCATGGACATTGCAGTCCCCATGGCCCGCAAGAAATGAAAATGCATCCAA
8	62.546	SNP100018941|F|0-66	66:A>T	TGCAGCATTGTTCCATCTTCCCAAGGAAGCATAGAAATTTGACAGCATAATGAATGATCCAGAATCA
8	64.437	nSNP100008057|F|0-66	66:A>G	TGCAGTGTGCAAGTCCTGGAGAGAAATGTGCAAAGAAATTGTTACCAGTCCTGAGTTCTGTGGGAAA
8	77.907	nSNP100007131|F|0-27	27:G>A	TGCAGAATTTTGGACAACTTTGCACTCGCATAACTTTTAGCTCAGTGATTCAAATCTTGAGTTCTTG
8	80.918	pSNP100033264|F|0-51	51:C>T	TGCAGTTGGTGCTTTTGCTTCACCACCCAAATATGGCAGACACGTTGCAACCCCTGTCAGTGATTCT
8	83.781	pSNP100033942|F|0-43	43:A>C	TGCAGTAACTGCCTTCCTCGCCGCTGTCCTCCCACACCGAATTAGCATCCACTCTCGAGATCTCATT
8	87.623	SNP100022220|F|0-59	59:T>C	TGCAGTCAACAATCACCAGACAAGTGATAAGGCAAATTTCACTTCAAATTTGCTAAATCTTCATAAT
8	91.444	SNP100028189|F|0-19	19:C>T	TGCAGTTGGATTTCAGTCCCAACATATTCAGCTCCTTGGAGAGGTACCTCCCTCCGAGCATGCTCAA
8	92.895	DQ100042088		TGCAGTATAGCTTCAAACACAGAAGGAATCGCCTCAGCATCACCCTCTTGAAGCTTTGCGACACGCC
8	94.881	SNP100023183|F|0-63	63:T>C	TGCAGATAAAGTTTTTGGTCCTGCTTCAGTAACAGAGGCAGTATACGAAGAAGTAAAGAATGTTGCA
8	98.551	SNP100019481|F|0-37	37:T>C	TGCAGGAGCTGATTGCATCAGAAAGTCAGAATCTGAATCCAAAACAGATTGGCAAAGCATCATTGTA
8	103.31	SNP100007020|F|0-49	49:T>G	TGCAGAATCTGATGTAAAAGGATGATCCTTTTCTGAAACTGATTTGATGTTGCTAAGAGCACTAACT
8	105.279	SNP100029621|F|0-10	10:C>A	TGCAGGTGCCCAGACCCTTGCCTTTTGCCTCTGGCTAGTACAATTTTCAATATCTTCCTAATAGAAT
8	109.815	pSNP100026227|F|0-54	54:T>G	TGCAGAGACCATCAAACTAAATGTTCATACAGAATACTCAAATTACACATTATTTGACAATGATAAT
9	0	nSNP100025421|F|0-24	24:C>T	TGCAGAAGCTCTTGACAAAGGAAACATAGTAAATTGGTTTTCCTTGCCCTGGGGTTTACAGATCGGA
9	2.26	nSNP100026948|F|0-60	60:C>T	TGCAGAAAAGAGAAATAAAATGAATGAATGTTCAAAACCTGTTGGACATAAAGTGGTTGACCAATAA
9	5.23	nSNP100007737|F|0-35	35:C>A	TGCAGTGCTCTCTCCTTCTTGAGTGATAGGAGAGCCCAAAAACTCCACAATTCGTTTCACATGAAAC
9	5.965	SNP100023495|F|0-11	11:C>A	TGCAGAACAACCAACCAACATGAAAACTCTCAGGTGGAAAAAGCCAGAGTTTCGTAAAAATTTTTTA
9	14.393	nSNP100019218|F|0-53	53:A>G	TGCAGTATTACTATGCAATGCATCCCGCAACGGTTGATTTCAATCAAACAATGAGCAGCAATATTTT
9	17.139	nSNP100035623|F|0-11	11:T>G	TGCAGTTATCATAATGGTGTCTTTATTTTCATTTTTTTATGAAGGGTGACAACCAAGTTATGTCCAT
9	17.988	nSNP100019048|F|0-61	61:C>G	TGCAGTTATAACTATAACTTATAATTGTAAAATCCACAAATTATTTGTAGAACACTCAATTCAGAAA
9	21.296	nSNP100010167|F|0-53	53:T>A	TGCAGCTACATTTGTAACACATAATATGAAGAAATTTTCTTCTGAAGATTAGATGGAAATGGTTGTA
9	23.218	nSNP100019245|F|0-42	42:C>T	TGCAGCTTTAGATGTGAGGAGGTCTTGGTCCTACAATTCTTTCTCCATTTACAGATCGGAAGAGCGG
9	25.298	nSNP100026490|F|0-37	37:C>A	TGCAGCAACATTTTCTCCAAAACACAAGGCAAGGCAACACCAAAAAGTAGAAACACACCAGCACTAA
9	26.254	SNP100025583|F|0-21	21:C>T	TGCAGAAAAAGTTACTTGTGGCCTTATAGTATAACTAGACCAGGTTTGGATTAGATTTTTTATTTTC
9	28.141	nSNP100003742|F|0-18	18:C>A	TGCAGAAACACCTCTTGCCATGCATTTCTGATCCACTGTTACATTCGTTGTTACATTCTCTTTTCCC
9	30.218	nSNP100016224|F|0-57	57:A>G	TGCAGCATTTGATGCTTTATTTGATGTGGTAATTGTAGAAGATATGAGACTGAAAAGAGAAATGGGC
9	41.971	SNP100011670|F|0-31	31:C>G	TGCAGCTTCAATGGCAGTAGCTGTAACTTTCCTTGGTGCAGCAGCTACTCTTCTTGTAAAGAGAAAT
9	43.175	SNP100020672|F|0-56	56:G>A	TGCAGTCTCAGCCAGTGCAGAGGAAACGGTGGATATTCTCCTTCTTTGCAGTTGTAGCTTACAGATC
9	50.658	pSNP100026911|F|0-52	52:C>T	TGCAGATATAAGGGAAGCAGCAAAAGCTGCTACTTCTGATGAAACTTTCACTCCAAACACTGCTTTT
9	59.885	SNP100007159|F|0-43	43:C>T	TGCAGTGAATGAATGATATCAGTCACCTCTTCTCTTCATCATTCCTCCTTTCTTCTCACACACCTTT
9	67.762	nSNP100014090|F|0-10	10:C>T	TGCAGAATTTCCAGCATAAATATATGGACATGTTTCTTATGCATTACAGATCGGAAGAGCGGTTCAG
9	69.65	pSNP100045124|F|0-19	19:C>T	TGCAGCGAATCCAGAAAAGCCATGCTTATAGCTATACAGGATGGACTTCCTAGCAGCGTCTTTGCTG
9	72.964	nSNP100022186|F|0-55	55:A>G	TGCAGTGCTCTAAGCAGTTCTGCAAATTGAAAGCATGCGTGCAAGGTTGCTTACTATGGACATGGTT
9	73.643	nSNP100017537|F|0-35	35:G>C	TGCAGATAATTTTTTGAATTAGAAACGAAGGTACAGAGTTCAAAACTTCACCAAACAACAATGATGG
9	77.772	SNP100004066|F|0-32	32:C>G	TGCAGTTTTGTCATGGAATATGATATCCACACCATACTTGATTTCGCTACTTTCATAACAACACTGT
9	80.316	pSNP100038004|F|0-50	50:T>C	TGCAGATTGATTGTTGCTTTCTTTGAAAACATCATATTTGTCCTTGTTGTTGCGTATTTCGTTGAGA
9	82.552	pSNP100032458|F|0-52	52:C>T	TGCAGGGTTCCCAATCATATTTGAGATTGGTGACATTGGCATGGAGAGCCTCCTGAACCTCTTTTCT
9	83.817	SNP100008510|F|0-61	61:C>G	TGCAGCACACATGAAGCTTTCAACCAACCTGTTCCTTGCAAAGCTCAACTCTTCTTTTATGCCAAGA
9	86.315	SNP100012063|F|0-44	44:T>C	TGCAGGCCCATTAGCCTCCTACTTTGGAGCTCAAGAGCTTGCTGTAAATCAGCTTCCTCCTCCAGTT
10	0	nSNP100011754|F|0-46	46:C>A	TGCAGATGGAAGAAATGGTCATGTTTACATTTTTGGTAATTCACCACTGCCTGATTCAATATGCTTC
10	7.521	SNP100005576|F|0-35	35:C>T	TGCAGCTTTCACGTTCATATTTACAACTCCACTAACACTAGCATATTCAGTGTTTGGGATTTCATCT
10	10.07	SNP100032265|F|0-6	6:T>G	TGCAGTTATGCGTTCAAAGGTGTATCATGCACCAAGGTTATGGTACGTGCGTGTCAATATTGTGGAG
10	11.469	SNP100021553|F|0-43	43:A>G	TGCAGAATTCGGCCAACCTTCTAAAATTGTAAGTAAATCTCTTACTTTCTCTTTTATTAGTTACTTA
10	13.626	nSNP100006735|F|0-19	19:C>A	TGCAGTTTCCATTATCACTCTTACAATCAAGAAAGAAGATAGGGCGTTACTAACCAGTGGGATACAC
10	16.605	nSNP100013174|F|0-13	13:C>T	TGCAGAGTCACCACCCCACTTAGCCTTCTCATCACACAAACCCTTTTCAAACCAAATATTTTATATA
10	20.124	SNP100031074|F|0-64	64:A>G	TGCAGTTGTGGTGAGAGGTGTGTCGGTAAATCTTGTTGAGGCCAAAATGTAGTAGTCCTTTGGAAGC
10	22.611	SNP100014769|F|0-16	16:T>C	TGCAGAACACAGGTGATGGTGACTTGATTTGGTTTTACTCCAGATTGTACCATCTGATTGAAAAGTT
10	24.666	SNP100017741|F|0-32	32:C>T	TGCAGGACCTGCTCTCATTTCTTGGACCACTTCTGAAAAAATCAAGTGAAATGTACCGAAACTGTTC
10	27.249	SNP100024575|F|0-50	50:A>C	TGCAGGAGATGCAGAGCATTCAAAAACCCAGTCAGAAAAGGAGGAAGACAAAATGACAAAGGTTGAT
10	29.718	pSNP100029687|F|0-53	53:C>T	TGCAGCATCTGAAACCTTCTCCTTTGCAGCCTCGTACTTAGCCTTTGCCTCTTCTGTCATTGTATTC
10	36.234	nSNP100025668|F|0-47	47:T>A	TGCAGTATAAATTATAAATTTATTTATTTGATAATTACTTGAAAAAATTTTGGAATATTTTTAGTTA
10	40.371	nSNP100025809|F|0-59	59:A>C	TGCAGTTTCCACTTTTCTCCTTTAGATTTTTCTGAGGTTGTTCACTATGTCATGTTTGCAGCTTTTA
10	45.268	nSNP100016292|F|0-19	19:A>G	TGCAGAAAGCCACAGGTGAATATGTGAACTTGTTTACTCTCATTCATTAGCAACACAAACATGACTC
10	47.121	pSNP100028960|F|0-19	19:T>C	TGCAGCATATTATTGGTCGTATGGGACCAAGTGTCCTTCATAAATGAAATTTATATTTATGGGAAAC
10	49.455	pSNP100029408|F|0-9	9:G>A	TGCAGTACAGACCAGAGTAATAAAGTATTTACTCAGCAAAAGCAAAATTATAATAATAATAATAGAA
10	58.08	nSNP100027396|F|0-25	25:A>G	TGCAGTAATATAATTTTTTCACCTCATTCCTCTGTGATAGCCCTTGATCCTTTCTCCACCTGAGTTG
10	62.334	nSNP100002086|F|0-22	22:T>G	TGCAGTTTTCCTTCTCAACCACTTTTGAGATTAGAGCAAAGCTACTATTTACTCAATATATTACAGA
10	66.046	SNP100023624|F|0-54	54:T>A	TGCAGAAAAGAAATGACATCAAAGGACTATGATTGAGGAACAGAAAAGAAAAGCTGATACTGTAGCA
10	69.45	SNP100018305|F|0-36	36:G>A	TGCAGCGATATTTGCTGTCACCCTACAACCCCCAATGAAAGCTTGCAGATAAAAATAAAGAGGCCAT
10	71.411	pSNP100018657|F|0-26	26:G>A	TGCAGTTTCTTACTTCCAGTCAAGTGGAAATAGCTTCAACCAAGGGGGAAATTCATTTGGTGCCGTA
10	76.236	pSNP100037841|F|0-21	21:T>A	TGCAGGAGGATTTGACATTGGTGATTTGTTTCCTTCTGCCACATGGCTTCAAAATTTTACTGGTTTG
10	78.179	nSNP100009586|F|0-19	19:C>T	TGCAGGTAACTCCATCTTTCGCAGTTTGTCTCAGAAAATAACATACTGACATACAACATTCTATCAA
10	80.927	SNP100014635|F|0-8	8:T>C	TGCAGTCGTACACTTGGCACAAGAACTCTGACCTCGTTTGAGTAGGTTACTTTTCTTTTGGTTACAG
10	84.795	pSNP100003616|F|0-8	8:G>T	TGCAGTCTGCAAGGAACTAACCCTGATTTCAGTTCAATAACCAACCTTAGCTATTTGTAAGTTACAG
10	86.334	pSNP100038249|F|0-64	64:T>C	TGCAGTTATCAACACCCGAAGCCTCCAAAGCCGAAAGCAAATGCTCCACGGTTCGAATTCGGAATCC
10	91.681	nSNP100010500|F|0-65	65:A>G	TGCAGTGGTGGCCACTATTCCACTACAATGAAGTTAGAGAAGTTTCTTTCTGTAACAGAAATTGTAG
10	93.51	nSNP100009920|F|0-28	28:T>A	TGCAGCAGTTATAAACCAAGGAACCTATTTATAGAGCTCAATAAATGATAGCTTCAAAATAATATCT
10	94.821	nSNP100026397|F|0-12	12:C>G	TGCAGGTATTTGCTATATAATTGAAGTCTTTGTCTTGTTTGCTCTCGCTCGTGTGGCAAACATTTCA
10	96.832	nSNP100023471|F|0-21	21:T>C	TGCAGTGCTGGAAAAACCTCCTAGAGCCATATGAACGCAATTACAGATCGGAAGAGCGGTTCAGCAG
11	0	nSNP100007090|F|0-34	34:T>C	TGCAGAATGATAATAAAATCATGGTGCCAACTTCTGTTGGAAGCTCTTCGCTTTTACAGATCGGAAG
11	3.989	SNP100049604|F|0-46	46:A>T	TGCAGCACAAGGACAGATACACTCATCAATTTCTAGCTCAGTTTTTATTTTTTCACAAAAACATGAG
11	5.923	DQ100019007		TGCAGATTACAGAACACCCCAACATGAGACACAGAAACAAGATACAAGGATTACAGATCGGAAGAGC
11	6.49	SNP100025238|F|0-14	14:G>C	TGCAGTTGCATCCAGGTGGAAGACGGAAACTATAGAAGTTGGTCCAAATACTTTAGATATGCACTCT
11	10.67	SNP100030343|F|0-59	59:T>A	TGCAGTTACACATACAAAGGTGAATTCATAATCTTACACAGTCCTCAAAAGGGTCAATGTGAATTTC
11	12.69	SNP100024712|F|0-54	54:T>G	TGCAGGTGTTTGAGTAATTGATTTATGGTGATGGGGATGAAGCATACCTTTCCATAAGATGAGAATG
11	17.946	SNP100017656|F|0-30	30:G>C	TGCAGAGCAAGGATATAGTTCTTATCCTGCGCACGCTTCTGTCTATGCATCTCCTCCTTCCAATCCA
11	18.788	SNP100025827|F|0-54	54:A>C	TGCAGCATGGTGTAAAGCCGTAGCCCCTAAATTGCTAGCTATAGTGGGATCAGAACCATGGTCAATC
11	22.361	nSNP100003313|F|0-59	59:G>A	TGCAGGTACATGCATGTTATTTTTTCAATGTTTGTAACATATGATTGATAAGGAAGATGGCCATGAG
11	34.635	nSNP100018355|F|0-17	17:T>A	TGCAGAAGATTCCTCAGTGACCACACTATCAAGTTCAACAGATTTCTTGTTACAGATCGGAAGAGCG
11	42.709	SNP100029017|F|0-31	31:C>G	TGCAGTTCATTGCAGCATGTAAAAAACCGCCCGTGTACTGTATCATAACAGAATACATGTCACAAGG
11	44.901	pSNP100026779|F|0-26	26:T>G	TGCAGACAGATGATTGTATGTTTTATTGTTTGAAATTTATTCAATTATGAAATCACACACATTCACG
11	47.656	nSNP100026770|F|0-49	49:A>G	TGCAGCTAAAGGTTACAGTATCAATCATCACATATGAATGAATGTCAGAATTTTCTTAGAATTTGGG
11	55.262	SNP100033512|F|0-9	9:A>G	TGCAGTGACAATGGTGAGGGTCAGTGTCTTGAATGATGCTCTCAAGAGCATGTACAATGCTGAGAAG
11	57.837	nSNP100032784|F|0-9	9:A>T	TGCAGCATTAGTGATAGCTACTTCACATTCAGAATCACCACCGTTATTAGCGGCGTCGCCATGCTCA
11	59.628	nSNP100020889|F|0-58	58:C>G	TGCAGGCCACATTCCAATCACAGAATTCTTATTTCAAAAAACTTCAGAGAACCTACACCACGATCTA
11	61.741	SNP100013054|F|0-50	50:C>T	TGCAGCATCCATTGCGTCTCTTGCAAATCTACAAAGCACCATTAGCTCAACAATTCCTGAAAATAGA
11	65.645	SNP100020630|F|0-18	18:A>G	TGCAGGTTCAGTTACCTCAACACGCCCCCATTTGTCAACCGCCAGCCTCATTGATCCCTTGAACATG
11	66.872	pSNP100022253|F|0-20	20:G>C	TGCAGCTAAACGCACCTCAAGTGGAAAAATCTCCCTTGGAACCAACCATCCTAAAGGACCCCAAGAC
11	70.121	SNP100036017|F|0-27	27:T>C	TGCAGTTTACAACCTTCCACACGGGAATTTTATGGCTCTGTCCCATGAAGACGAAAGTCCAATACAC
11	75.581	pSNP100008459|F|0-56	56:T>G	TGCAGTATTCATAAGCAATGAAGGTTGACCTTTTTGTTTTAGTCATCTAACCAACGTTCTCAGTCAA
11	75.965	nSNP100026557|F|0-27	27:G>T	TGCAGCTTGATCAAACCTAACCCACATGTTTGAAAGGCAGTTACAGATCGGAAGAGCGGTTCAGCAG
11	77.854	nSNP100030626|F|0-12	12:C>T	TGCAGAAGTGTTCCCAGCACCAGACAAAGATGAACAATCGCAGGAGAATAATAAAGATGGAGACGAC
11	82.186	nSNP100024070|F|0-42	42:A>C	TGCAGCATATTCGGTATATATATGCTAAATACACACTTAGCAATTACAGATCGGAAGAGCGGTTCAG
